# Supplementary material for: N′-(2-Chloro­benzyl­idene)-3,4,5-tri­methoxy­benzohydrazide methanol solvate
Source: Acta Crystallogr Sect E Struct Rep Online. 2008 Jul 31;64(Pt 8):o1649. doi: 10.1107/S1600536808023891 (PMC2962188; doi:10.1107/S1600536808023891)
Supplement: Supplementary file 1 [file e-64-o1649-sup1.cif]

##############################################################################
###                                                                        ###
###        Electronic paper (Acta Crystallographica Section E)             ###
###                                                                        ###
##############################################################################
#                                                                            #
# This CIF contains the data in a paper accepted for publication in Acta     #
# Crystallographica Section E. It conforms to the requirements of Notes      #
# for Authors for Section E, and has been peer reviewed under the auspices   #
# of the IUCr Commission on Journals.                                        #
#                                                                            #
# Full details of the Crystallographic Information File format               #
# are given in the paper "The Crystallographic Information File (CIF):       #
# a New Standard Archive File for Crystallography" by S. R. Hall, F. H.      #
# Allen and I. D. Brown [Acta Cryst. (1991), A47, 655-685].                  #
#                                                                            #
# The current version of the core CIF dictionary is obtainable from          #
# ftp://ftp.iucr.org/pub/cif_core.dic. The current version number is 2.4.    #
#                                                                            #
# Software is freely available for graphical display of the structure(s) in  #
# this CIF.  For information consult the CIF home page http://www.iucr.org/  #
# cif/home.html                                                              #
#                                                                            #
# This file may be used for bona fide research purposes within the           #
# scientific community so long as proper attribution is given to the journal # 
# article from which it was obtained.                                        #
#                                                                            #
##############################################################################
                                             
data_I
_audit_creation_method     SHELXL-97
_chemical_name_systematic
;
;
_chemical_name_common     ?
_chemical_formula_moiety     'C17 H17 Cl N2 O4, C H4 O'
_chemical_formula_sum     'C18 H21 Cl N2 O5'
_chemical_formula_weight     380.82
_chemical_melting_point     ?
_symmetry_cell_setting     orthorhombic
_symmetry_space_group_name_H-M     'P n a 21'
_symmetry_space_group_name_Hall     'P 2c -2n'
loop_
    _symmetry_equiv_pos_as_xyz
    'x, y, z'
    '-x, -y, z+1/2'
    'x+1/2, -y+1/2, z'
    '-x+1/2, y+1/2, z+1/2'
_cell_length_a     12.9356(7)
_cell_length_b     4.8718(3)
_cell_length_c     29.4119(16)
_cell_angle_alpha     90.00
_cell_angle_beta     90.00
_cell_angle_gamma     90.00
_cell_volume     1853.53(18)
_cell_formula_units_Z     4
_cell_measurement_reflns_used     5318
_cell_measurement_theta_min     2.61
_cell_measurement_theta_max     26.99
_cell_measurement_temperature     173(2)
_exptl_crystal_description     block
_exptl_crystal_colour     colorless
_exptl_crystal_size_max     0.48
_exptl_crystal_size_mid     0.40
_exptl_crystal_size_min     0.39
_exptl_crystal_density_diffrn     1.365
_exptl_crystal_density_meas     ?
_exptl_crystal_density_method     'not measured'
_exptl_crystal_F_000     800
_exptl_absorpt_coefficient_mu     0.237
_exptl_absorpt_correction_type     multi-scan
_exptl_absorpt_process_details     '(SADABS; Sheldrick, 2003)'
_exptl_absorpt_correction_T_min     0.895
_exptl_absorpt_correction_T_max     0.913
_exptl_special_details
;
;
_diffrn_ambient_temperature     173(2)
_diffrn_radiation_type     MoK\a
_diffrn_radiation_wavelength     0.71073
_diffrn_radiation_source     'fine-focus sealed tube'
_diffrn_radiation_monochromator     graphite
_diffrn_measurement_device_type     'Bruker SMART 1000 CCD'
_diffrn_measurement_method     \w
_diffrn_detector_area_resol_mean     ?
_diffrn_reflns_number     9008
_diffrn_reflns_av_R_equivalents     0.0210
_diffrn_reflns_av_sigmaI/netI     0.0287
_diffrn_reflns_theta_min     2.77
_diffrn_reflns_theta_max     27.02
_diffrn_reflns_theta_full     27.02
_diffrn_measured_fraction_theta_max     0.998
_diffrn_measured_fraction_theta_full     0.998
_diffrn_reflns_limit_h_min     -16
_diffrn_reflns_limit_h_max     8
_diffrn_reflns_limit_k_min     -5
_diffrn_reflns_limit_k_max     6
_diffrn_reflns_limit_l_min     -37
_diffrn_reflns_limit_l_max     36
_diffrn_standards_number     0
_diffrn_standards_interval_count     ?
_diffrn_standards_interval_time     ?
_diffrn_standards_decay_%     ?
_refine_special_details
;
Refinement of <i>F</i>^2^ against ALL reflections. The weighted <i>R</i>-factor
<i>wR</i> and goodness of fit <i>S</i> are based on <i>F</i>^2^, conventional
<i>R</i>-factors <i>R</i> are based on <i>F</i>, with <i>F</i> set to zero for
negative <i>F</i>^2^. The threshold expression of <i>F</i>^2^ >
\s(<i>F</i>^2^) is used only for calculating <i>R</i>-factors(gt) <i>etc</i>.
and is not relevant to the choice of reflections for refinement.
<i>R</i>-factors based on <i>F</i>^2^ are statistically about twice as large
as those based on <i>F</i>, and <i>R</i>-- factors based on ALL data will be
even larger.
;
_reflns_number_total     3916
_reflns_number_gt     3561
_reflns_threshold_expression     I>2\s(I)
_refine_ls_structure_factor_coef     Fsqd
_refine_ls_matrix_type     full
_refine_ls_R_factor_all     0.0364
_refine_ls_R_factor_gt     0.0313
_refine_ls_wR_factor_gt     0.0773
_refine_ls_wR_factor_ref     0.0801
_refine_ls_goodness_of_fit_ref     1.088
_refine_ls_restrained_S_all     1.088
_refine_ls_number_reflns     3916
_refine_ls_number_parameters     240
_refine_ls_number_restraints     1
_refine_ls_hydrogen_treatment     constr
_refine_ls_weighting_scheme     calc
_refine_ls_weighting_details
         'calc w=1/[\s^2^(Fo^2^)+(0.0390P)^2^+0.3064P] where P=(Fo^2^+2Fc^2^)/3'
_atom_sites_solution_hydrogens     geom
_atom_sites_solution_primary     direct
_atom_sites_solution_secondary     difmap
_refine_ls_shift/su_max     0.012
_refine_ls_shift/su_mean     0.000
_refine_diff_density_max     0.196
_refine_diff_density_min     -0.174
_refine_ls_extinction_method     none
_refine_ls_extinction_coef     ?
_refine_ls_abs_structure_details     'Flack (1983), 1846 Friedel pairs'
_refine_ls_abs_structure_Flack     0.04(5)
loop_
    _atom_type_symbol
    _atom_type_description
    _atom_type_scat_dispersion_real
    _atom_type_scat_dispersion_imag
    _atom_type_scat_source
    'C' 'C' 0.0033 0.0016
                         'International Tables Vol C Tables 4.2.6.8 and 6.1.1.4'
    'H' 'H' 0.0000 0.0000
                         'International Tables Vol C Tables 4.2.6.8 and 6.1.1.4'
    'N' 'N' 0.0061 0.0033
                         'International Tables Vol C Tables 4.2.6.8 and 6.1.1.4'
    'O' 'O' 0.0106 0.0060
                         'International Tables Vol C Tables 4.2.6.8 and 6.1.1.4'
    'Cl' 'Cl' 0.1484 0.1585
                         'International Tables Vol C Tables 4.2.6.8 and 6.1.1.4'
_computing_data_collection     'SMART (Bruker, 2001)'
_computing_cell_refinement     'SAINT-Plus (Bruker, 2003)'
_computing_data_reduction     'SAINT-Plus (Bruker, 2003)'
_computing_structure_solution     'SHELXTL (Sheldrick, 2008)'
_computing_structure_refinement     'SHELXTL (Sheldrick, 2008)'
_computing_molecular_graphics     'SHELXTL (Sheldrick, 2008)'
_computing_publication_material     'SHELXTL (Sheldrick, 2008)'
loop_
    _atom_site_type_symbol
    _atom_site_label
    _atom_site_fract_x
    _atom_site_fract_y
    _atom_site_fract_z
    _atom_site_U_iso_or_equiv
    _atom_site_adp_type
    _atom_site_calc_flag
    _atom_site_refinement_flags
    _atom_site_occupancy
    _atom_site_disorder_assembly
    _atom_site_disorder_group
    Cl Cl1 0.88399(4) -0.29291(12) 0.98890(2) 0.04522(15) Uani d . 1 . .
    C C1 0.93423(13) 0.2105(4) 0.75620(6) 0.0215(3) Uani d . 1 . .
    C C2 0.85309(13) 0.0229(4) 0.75340(6) 0.0211(3) Uani d . 1 . .
    H H2 0.8352 -0.0866 0.7789 0.025 Uiso calc R 1 . .
    C C3 0.79858(12) -0.0025(3) 0.71285(6) 0.0213(3) Uani d . 1 . .
    C C4 0.82468(13) 0.1595(3) 0.67522(6) 0.0209(3) Uani d . 1 . .
    C C5 0.90935(13) 0.3386(4) 0.67796(6) 0.0221(3) Uani d . 1 . .
    C C6 0.96347(13) 0.3656(4) 0.71860(6) 0.0216(3) Uani d . 1 . .
    H H6 1.0201 0.4892 0.7207 0.026 Uiso calc R 1 . .
    C C7 0.99585(13) 0.2484(4) 0.79886(6) 0.0231(4) Uani d . 1 . .
    C C8 0.96354(14) 0.0864(4) 0.91319(7) 0.0308(4) Uani d . 1 . .
    H H8 0.8949 0.0174 0.9121 0.037 Uiso calc R 1 . .
    C C9 1.02227(15) 0.0827(4) 0.95597(6) 0.0286(4) Uani d . 1 . .
    C C10 0.99287(15) -0.0824(4) 0.99280(7) 0.0319(4) Uani d . 1 . .
    C C11 1.04956(19) -0.0869(5) 1.03275(7) 0.0403(5) Uani d . 1 . .
    H H11 1.0289 -0.2029 1.0571 0.048 Uiso calc R 1 . .
    C C12 1.13525(18) 0.0753(5) 1.03723(7) 0.0435(5) Uani d . 1 . .
    H H12 1.1731 0.0753 1.0649 0.052 Uiso calc R 1 . .
    C C13 1.16701(18) 0.2405(5) 1.00118(7) 0.0416(5) Uani d . 1 . .
    H H13 1.2270 0.3517 1.0041 0.050 Uiso calc R 1 . .
    C C14 1.11093(16) 0.2419(5) 0.96120(7) 0.0362(5) Uani d . 1 . .
    H H14 1.1334 0.3541 0.9367 0.043 Uiso calc R 1 . .
    C C15 0.69115(15) -0.3585(4) 0.74240(6) 0.0260(4) Uani d . 1 . .
    H H15A 0.7517 -0.4661 0.7515 0.039 Uiso calc R 1 . .
    H H15B 0.6361 -0.4827 0.7324 0.039 Uiso calc R 1 . .
    H H15C 0.6668 -0.2497 0.7683 0.039 Uiso calc R 1 . .
    C C16 0.71561(18) 0.3559(4) 0.61922(7) 0.0386(5) Uani d . 1 . .
    H H16A 0.6581 0.3954 0.6399 0.058 Uiso calc R 1 . .
    H H16B 0.6884 0.3175 0.5888 0.058 Uiso calc R 1 . .
    H H16C 0.7619 0.5150 0.6179 0.058 Uiso calc R 1 . .
    C C17 1.01472(14) 0.6703(4) 0.63995(7) 0.0302(4) Uani d . 1 . .
    H H17A 0.9989 0.8111 0.6627 0.045 Uiso calc R 1 . .
    H H17B 1.0217 0.7565 0.6100 0.045 Uiso calc R 1 . .
    H H17C 1.0796 0.5785 0.6480 0.045 Uiso calc R 1 . .
    C C18 1.2215(2) 0.7735(5) 0.86998(9) 0.0501(6) Uani d . 1 . .
    H H18A 1.1903 0.7780 0.9003 0.075 Uiso calc R 1 . .
    H H18B 1.1739 0.8569 0.8480 0.075 Uiso calc R 1 . .
    H H18C 1.2866 0.8763 0.8703 0.075 Uiso calc R 1 . .
    N N1 0.94896(12) 0.1728(3) 0.83814(5) 0.0268(3) Uani d . 1 . .
    H H1 0.8841 0.1185 0.8385 0.032 Uiso calc R 1 . .
    N N2 1.00645(11) 0.1840(3) 0.87756(5) 0.0269(3) Uani d . 1 . .
    O O1 0.71872(9) -0.1791(3) 0.70587(4) 0.0259(3) Uani d . 1 . .
    O O2 0.77131(9) 0.1235(3) 0.63530(4) 0.0259(3) Uani d . 1 . .
    O O3 0.93290(10) 0.4729(3) 0.63872(4) 0.0308(3) Uani d . 1 . .
    O O4 1.08391(10) 0.3399(3) 0.79778(4) 0.0298(3) Uani d . 1 . .
    O O5 1.24118(9) 0.4964(3) 0.85732(5) 0.0328(3) Uani d . 1 . .
    H H5 1.1900 0.4338 0.8431 0.049 Uiso calc R 1 . .
loop_
    _atom_site_aniso_label
    _atom_site_aniso_U_11
    _atom_site_aniso_U_22
    _atom_site_aniso_U_33
    _atom_site_aniso_U_12
    _atom_site_aniso_U_13
    _atom_site_aniso_U_23
    Cl1 0.0469(3) 0.0485(3) 0.0403(3) -0.0043(2) 0.0087(2) 0.0094(3)
    C1 0.0212(8) 0.0249(9) 0.0183(8) 0.0027(7) -0.0023(7) -0.0007(7)
    C2 0.0216(8) 0.0220(8) 0.0196(8) 0.0027(6) 0.0005(7) 0.0018(7)
    C3 0.0197(8) 0.0211(8) 0.0231(8) 0.0018(6) 0.0002(7) -0.0038(7)
    C4 0.0212(8) 0.0242(9) 0.0171(8) 0.0044(7) -0.0033(6) -0.0027(6)
    C5 0.0219(8) 0.0239(9) 0.0205(8) 0.0015(7) 0.0007(6) 0.0009(7)
    C6 0.0205(8) 0.0243(8) 0.0201(8) -0.0005(7) -0.0017(6) -0.0003(7)
    C7 0.0219(8) 0.0280(9) 0.0195(8) 0.0017(7) -0.0028(7) -0.0007(7)
    C8 0.0255(9) 0.0425(11) 0.0244(9) -0.0010(8) -0.0022(7) 0.0010(8)
    C9 0.0308(10) 0.0370(10) 0.0179(8) 0.0040(8) -0.0003(7) -0.0002(8)
    C10 0.0353(10) 0.0339(10) 0.0266(9) 0.0074(8) 0.0055(8) -0.0001(8)
    C11 0.0580(14) 0.0406(12) 0.0221(9) 0.0135(11) 0.0047(9) 0.0069(9)
    C12 0.0540(14) 0.0538(14) 0.0227(9) 0.0139(11) -0.0115(9) -0.0045(10)
    C13 0.0419(12) 0.0519(14) 0.0309(11) 0.0028(10) -0.0109(9) -0.0042(10)
    C14 0.0397(11) 0.0458(12) 0.0233(9) -0.0009(10) -0.0031(8) 0.0043(9)
    C15 0.0269(9) 0.0232(9) 0.0278(9) -0.0019(7) 0.0025(7) -0.0004(7)
    C16 0.0433(12) 0.0374(11) 0.0351(11) 0.0081(10) -0.0179(9) -0.0010(9)
    C17 0.0269(9) 0.0345(10) 0.0293(9) -0.0029(8) -0.0006(8) 0.0078(8)
    C18 0.0638(15) 0.0453(13) 0.0412(13) 0.0120(12) -0.0099(12) -0.0078(11)
    N1 0.0206(7) 0.0415(9) 0.0184(7) -0.0044(6) -0.0041(6) 0.0019(6)
    N2 0.0257(7) 0.0370(9) 0.0180(7) 0.0010(6) -0.0053(6) 0.0009(6)
    O1 0.0263(6) 0.0282(7) 0.0232(6) -0.0049(5) -0.0047(5) 0.0008(5)
    O2 0.0292(6) 0.0276(6) 0.0208(6) 0.0011(5) -0.0064(5) -0.0028(5)
    O3 0.0309(6) 0.0399(7) 0.0217(6) -0.0096(6) -0.0052(6) 0.0076(6)
    O4 0.0243(6) 0.0426(8) 0.0225(7) -0.0089(6) -0.0040(5) 0.0029(6)
    O5 0.0231(6) 0.0405(7) 0.0347(7) 0.0025(6) -0.0042(5) -0.0078(6)
_geom_special_details
;
All e.s.d.'s (except the e.s.d. in the dihedral angle between two l.s. planes)
are estimated using the full covariance matrix. The cell e.s.d.'s are taken
into account individually in the estimation of e.s.d.'s in distances, angles
and torsion angles; correlations between e.s.d.'s in cell parameters are only
used when they are defined by crystal symmetry. An approximate (isotropic)
treatment of cell e.s.d.'s is used for estimating e.s.d.'s involving l.s.
planes.
;
loop_
    _geom_bond_atom_site_label_1
    _geom_bond_atom_site_label_2
    _geom_bond_site_symmetry_2
    _geom_bond_distance
    _geom_bond_publ_flag
    Cl1 C10 . 1.746(2) ?
    C1 C6 . 1.392(2) ?
    C1 C2 . 1.394(2) ?
    C1 C7 . 1.498(2) ?
    C2 C3 . 1.391(2) ?
    C2 H2 . 0.9500 ?
    C3 O1 . 1.360(2) ?
    C3 C4 . 1.401(2) ?
    C4 O2 . 1.373(2) ?
    C4 C5 . 1.402(2) ?
    C5 O3 . 1.361(2) ?
    C5 C6 . 1.391(2) ?
    C6 H6 . 0.9500 ?
    C7 O4 . 1.224(2) ?
    C7 N1 . 1.356(2) ?
    C8 N2 . 1.278(2) ?
    C8 C9 . 1.470(2) ?
    C8 H8 . 0.9500 ?
    C9 C14 . 1.393(3) ?
    C9 C10 . 1.402(3) ?
    C10 C11 . 1.385(3) ?
    C11 C12 . 1.368(3) ?
    C11 H11 . 0.9500 ?
    C12 C13 . 1.393(3) ?
    C12 H12 . 0.9500 ?
    C13 C14 . 1.382(3) ?
    C13 H13 . 0.9500 ?
    C14 H14 . 0.9500 ?
    C15 O1 . 1.430(2) ?
    C15 H15A . 0.9800 ?
    C15 H15B . 0.9800 ?
    C15 H15C . 0.9800 ?
    C16 O2 . 1.423(2) ?
    C16 H16A . 0.9800 ?
    C16 H16B . 0.9800 ?
    C16 H16C . 0.9800 ?
    C17 O3 . 1.430(2) ?
    C17 H17A . 0.9800 ?
    C17 H17B . 0.9800 ?
    C17 H17C . 0.9800 ?
    C18 O5 . 1.423(3) ?
    C18 H18A . 0.9800 ?
    C18 H18B . 0.9800 ?
    C18 H18C . 0.9800 ?
    N1 N2 . 1.378(2) ?
    N1 H1 . 0.8800 ?
    O5 H5 . 0.8400 ?
loop_
    _geom_angle_atom_site_label_1
    _geom_angle_atom_site_label_2
    _geom_angle_atom_site_label_3
    _geom_angle_site_symmetry_1
    _geom_angle_site_symmetry_3
    _geom_angle
    _geom_angle_publ_flag
    C6 C1 C2 . . 120.90(15) ?
    C6 C1 C7 . . 117.00(15) ?
    C2 C1 C7 . . 122.07(14) ?
    C3 C2 C1 . . 119.38(15) ?
    C3 C2 H2 . . 120.3 ?
    C1 C2 H2 . . 120.3 ?
    O1 C3 C2 . . 124.80(15) ?
    O1 C3 C4 . . 114.85(15) ?
    C2 C3 C4 . . 120.34(15) ?
    O2 C4 C3 . . 118.83(15) ?
    O2 C4 C5 . . 121.43(15) ?
    C3 C4 C5 . . 119.55(14) ?
    O3 C5 C6 . . 124.76(15) ?
    O3 C5 C4 . . 115.15(14) ?
    C6 C5 C4 . . 120.09(15) ?
    C5 C6 C1 . . 119.63(16) ?
    C5 C6 H6 . . 120.2 ?
    C1 C6 H6 . . 120.2 ?
    O4 C7 N1 . . 122.52(16) ?
    O4 C7 C1 . . 121.23(15) ?
    N1 C7 C1 . . 116.24(15) ?
    N2 C8 C9 . . 118.82(17) ?
    N2 C8 H8 . . 120.6 ?
    C9 C8 H8 . . 120.6 ?
    C14 C9 C10 . . 117.21(17) ?
    C14 C9 C8 . . 120.89(18) ?
    C10 C9 C8 . . 121.89(18) ?
    C11 C10 C9 . . 121.40(19) ?
    C11 C10 Cl1 . . 118.27(16) ?
    C9 C10 Cl1 . . 120.33(15) ?
    C12 C11 C10 . . 120.1(2) ?
    C12 C11 H11 . . 119.9 ?
    C10 C11 H11 . . 119.9 ?
    C11 C12 C13 . . 119.97(19) ?
    C11 C12 H12 . . 120.0 ?
    C13 C12 H12 . . 120.0 ?
    C14 C13 C12 . . 119.7(2) ?
    C14 C13 H13 . . 120.1 ?
    C12 C13 H13 . . 120.1 ?
    C13 C14 C9 . . 121.6(2) ?
    C13 C14 H14 . . 119.2 ?
    C9 C14 H14 . . 119.2 ?
    O1 C15 H15A . . 109.5 ?
    O1 C15 H15B . . 109.5 ?
    H15A C15 H15B . . 109.5 ?
    O1 C15 H15C . . 109.5 ?
    H15A C15 H15C . . 109.5 ?
    H15B C15 H15C . . 109.5 ?
    O2 C16 H16A . . 109.5 ?
    O2 C16 H16B . . 109.5 ?
    H16A C16 H16B . . 109.5 ?
    O2 C16 H16C . . 109.5 ?
    H16A C16 H16C . . 109.5 ?
    H16B C16 H16C . . 109.5 ?
    O3 C17 H17A . . 109.5 ?
    O3 C17 H17B . . 109.5 ?
    H17A C17 H17B . . 109.5 ?
    O3 C17 H17C . . 109.5 ?
    H17A C17 H17C . . 109.5 ?
    H17B C17 H17C . . 109.5 ?
    O5 C18 H18A . . 109.5 ?
    O5 C18 H18B . . 109.5 ?
    H18A C18 H18B . . 109.5 ?
    O5 C18 H18C . . 109.5 ?
    H18A C18 H18C . . 109.5 ?
    H18B C18 H18C . . 109.5 ?
    C7 N1 N2 . . 117.68(14) ?
    C7 N1 H1 . . 121.2 ?
    N2 N1 H1 . . 121.2 ?
    C8 N2 N1 . . 116.16(15) ?
    C3 O1 C15 . . 117.56(13) ?
    C4 O2 C16 . . 115.90(14) ?
    C5 O3 C17 . . 117.86(14) ?
    C18 O5 H5 . . 109.5 ?
loop_
    _geom_torsion_atom_site_label_1
    _geom_torsion_atom_site_label_2
    _geom_torsion_atom_site_label_3
    _geom_torsion_atom_site_label_4
    _geom_torsion_site_symmetry_1
    _geom_torsion_site_symmetry_2
    _geom_torsion_site_symmetry_3
    _geom_torsion_site_symmetry_4
    _geom_torsion
    _geom_torsion_publ_flag
    C6 C1 C2 C3 . . . . -2.2(2) ?
    C7 C1 C2 C3 . . . . 179.86(15) ?
    C1 C2 C3 O1 . . . . 179.51(15) ?
    C1 C2 C3 C4 . . . . -0.2(2) ?
    O1 C3 C4 O2 . . . . -1.7(2) ?
    C2 C3 C4 O2 . . . . 178.07(15) ?
    O1 C3 C4 C5 . . . . -176.74(15) ?
    C2 C3 C4 C5 . . . . 3.0(2) ?
    O2 C4 C5 O3 . . . . 0.7(2) ?
    C3 C4 C5 O3 . . . . 175.62(15) ?
    O2 C4 C5 C6 . . . . -178.40(16) ?
    C3 C4 C5 C6 . . . . -3.5(2) ?
    O3 C5 C6 C1 . . . . -177.87(16) ?
    C4 C5 C6 C1 . . . . 1.1(3) ?
    C2 C1 C6 C5 . . . . 1.7(3) ?
    C7 C1 C6 C5 . . . . 179.79(15) ?
    C6 C1 C7 O4 . . . . -21.9(3) ?
    C2 C1 C7 O4 . . . . 156.15(17) ?
    C6 C1 C7 N1 . . . . 158.87(16) ?
    C2 C1 C7 N1 . . . . -23.1(2) ?
    N2 C8 C9 C14 . . . . 16.3(3) ?
    N2 C8 C9 C10 . . . . -162.78(19) ?
    C14 C9 C10 C11 . . . . 0.1(3) ?
    C8 C9 C10 C11 . . . . 179.16(19) ?
    C14 C9 C10 Cl1 . . . . -178.94(15) ?
    C8 C9 C10 Cl1 . . . . 0.2(3) ?
    C9 C10 C11 C12 . . . . 1.1(3) ?
    Cl1 C10 C11 C12 . . . . -179.86(17) ?
    C10 C11 C12 C13 . . . . -1.5(3) ?
    C11 C12 C13 C14 . . . . 0.7(3) ?
    C12 C13 C14 C9 . . . . 0.5(3) ?
    C10 C9 C14 C13 . . . . -0.8(3) ?
    C8 C9 C14 C13 . . . . -180.0(2) ?
    O4 C7 N1 N2 . . . . -4.4(3) ?
    C1 C7 N1 N2 . . . . 174.82(16) ?
    C9 C8 N2 N1 . . . . 177.74(17) ?
    C7 N1 N2 C8 . . . . -173.39(17) ?
    C2 C3 O1 C15 . . . . -2.3(2) ?
    C4 C3 O1 C15 . . . . 177.43(14) ?
    C3 C4 O2 C16 . . . . 118.71(19) ?
    C5 C4 O2 C16 . . . . -66.3(2) ?
    C6 C5 O3 C17 . . . . -4.5(3) ?
    C4 C5 O3 C17 . . . . 176.48(15) ?
loop_
    _geom_hbond_atom_site_label_D
    _geom_hbond_atom_site_label_H
    _geom_hbond_atom_site_label_A
    _geom_hbond_site_symmetry_A
    _geom_hbond_distance_DH
    _geom_hbond_distance_HA
    _geom_hbond_distance_DA
    _geom_hbond_angle_DHA
    N1 H1 O5 3_455 0.88 2.01 2.8673(19) 165
    O5 H5 O4 . 0.84 1.97 2.7904(18) 166
data_New_Global_Publ_Block
_journal_date_recd_electronic     2008-07-08
_journal_date_accepted     2008-07-28
_journal_name_full     'Acta Crystallographica, Section E'
_journal_year     2008
_journal_volume     64
_journal_issue      8
_journal_page_first     o1649
_journal_page_last     o1649
_journal_paper_category     QO
_journal_coeditor_code     HB2761
_publ_contact_author_name     'Dao-Hang He'
_publ_contact_author_address
;
School of Chemistry and Chemical Engineering,
South China University of
Technology,
Guangzhou 510640,People's Republic of China
;
_publ_contact_author_email     'daohanghe@yahoo.com.cn'
_publ_contact_author_fax     '+86-20-87110234'
_publ_contact_author_phone     '+86-20-87110234'
_publ_section_title
;
<i>N</i>'-(2-Chlorobenzylidene)-3,4,5-trimethoxybenzohydrazide methanol solvate
;
_publ_section_title_footnote     .
loop_
    _publ_author_name
    _publ_author_footnote
    _publ_author_address
    'He, Dao-Hang' .
;
School of Chemistry and Chemical Engineering,
South China University of Technology,
Guangzhou 510640, People's Republic of China
;
    'Zhu, Yong-Chuang' .
;
School of Chemistry and Chemical Engineering,
South China University of Technology,
Guangzhou 510640, People's Republic of China
;
    'Yang, Zhuo-Ru' .
;
School of Chemistry and Chemical Engineering,
South China University of Technology,
Guangzhou 510640, People's Republic of China
;
    'Song, Shao-Yun' .
;
College of Life Sciences, Sun Yat-sen University,
Guangzhou 510275, People's Republic of China
;
    'Chen, Qi-Jin' .
;
College of Life Sciences, Sun Yat-sen University,
Guangzhou 510275, People's Republic of China
;
_publ_section_synopsis     .
