# Supplementary material for: N′-(2-Chloro­benzyl­idene)-3,4,5-tri­methoxy­benzohydrazide methanol solvate
Source: Acta Crystallogr Sect E Struct Rep Online. 2008 Jul 31;64(Pt 8):o1649. doi: 10.1107/S1600536808023891 (PMC2962188; doi:10.1107/S1600536808023891)
Supplement: Supplementary file 2 [file e-64-o1649-Isup2.hkl]

# 
# h,k,l, Fc-squared, Fo-squared, sigma(Fo-squared) and status flag 
# 
data_I
_shelx_title ' aa in Pna2(1)' 
_shelx_refln_list_code          4 
_shelx_F_calc_maximum      148.35 
_exptl_crystal_F_000       800.00 
_reflns_d_resolution_high  0.7822 
 
loop_ 
 _symmetry_equiv_pos_as_xyz 
 'x, y, z' 
 '-x, -y, z+1/2' 
 'x+1/2, -y+1/2, z' 
 '-x+1/2, y+1/2, z+1/2' 
 
_cell_length_a    12.9356 
_cell_length_b     4.8718 
_cell_length_c    29.4119 
_cell_angle_alpha  90.000 
_cell_angle_beta   90.000 
_cell_angle_gamma  90.000 
 
_shelx_F_squared_multiplier     1.000 
 
loop_ 
 _refln_index_h 
 _refln_index_k 
 _refln_index_l 
 _refln_F_squared_calc 
 _refln_F_squared_meas 
 _refln_F_squared_sigma 
 _refln_observed_status 
   2   0 -37      218.94      265.71     11.19 o 
   0   1 -37        5.43       11.17      5.65 o 
   1   1 -37       22.03       21.25      4.80 o 
   0   0 -36       37.68       58.94      9.97 o 
   2   0 -36       41.71       61.78      7.05 o 
   4   0 -36      183.75      220.10     14.46 o 
   1   1 -36       55.21       66.49      6.11 o 
   2   1 -36      233.89      283.40      9.25 o 
   3   1 -36       33.76       46.55      5.60 o 
   2   0 -35      247.53      279.67     10.82 o 
   4   0 -35        6.68       10.30      7.40 o 
   6   0 -35      254.63      280.74     16.31 o 
   0   1 -35       48.30       41.56      6.42 o 
   1   1 -35       32.36       38.67      4.97 o 
   2   1 -35       24.59       34.58      4.57 o 
   3   1 -35       26.16       41.78     12.18 o 
   4   1 -35        0.49        6.30      4.36 o 
   5   1 -35       59.87       85.73      8.12 o 
   1   2 -35      259.04      275.59     11.26 o 
   2   2 -35       59.95       86.80      7.94 o 
   0   0 -34       81.30      101.82      9.41 o 
   2   0 -34      162.83      194.30      8.99 o 
   4   0 -34       53.06       60.96      9.35 o 
   6   0 -34       17.45       17.08      7.96 o 
   1   1 -34        6.97        8.96      3.85 o 
   2   1 -34       38.16       35.08      4.71 o 
   3   1 -34       30.16       30.52      4.60 o 
   4   1 -34        5.84        5.72      4.05 o 
   5   1 -34        5.20        3.80      5.66 o 
   6   1 -34      105.74      122.02      8.07 o 
   0   2 -34      134.47      128.54     11.09 o 
   1   2 -34       68.13       92.61      7.92 o 
   2   2 -34       13.97       26.85      5.80 o 
   3   2 -34       62.61       76.24     11.04 o 
   4   2 -34       10.63       17.91      5.82 o 
   2   0 -33      205.22      218.23     12.39 o 
   4   0 -33       17.96       11.45      6.84 o 
   6   0 -33      114.50      114.93     10.89 o 
   0   1 -33      133.17      142.14      7.72 o 
   1   1 -33       13.62       17.71      3.40 o 
   2   1 -33       90.83       96.35      6.68 o 
   3   1 -33       39.64       49.19      5.56 o 
   4   1 -33      136.48      151.95      6.60 o 
   5   1 -33       59.69       62.65      7.54 o 
   6   1 -33        0.81       -3.22      4.75 o 
   7   1 -33       10.30        2.79      5.39 o 
   1   2 -33        1.96       10.65      4.98 o 
   2   2 -33       52.58       62.43      8.60 o 
   3   2 -33        1.04       -2.42      3.92 o 
   4   2 -33       92.44       97.21      6.11 o 
   5   2 -33      240.96      273.65      9.13 o 
   0   0 -32      560.56      528.95     20.38 o 
   2   0 -32       15.39       18.13      4.63 o 
   4   0 -32       13.08       18.97      6.86 o 
   6   0 -32      171.10      160.05     11.97 o 
   8   0 -32      124.90      133.17     11.66 o 
   1   1 -32      187.06      205.73      6.25 o 
   2   1 -32       64.06       77.74      5.30 o 
   3   1 -32       27.42       33.66      4.77 o 
   4   1 -32      339.84      372.06     15.28 o 
   5   1 -32      161.93      162.36      6.68 o 
   6   1 -32       55.79       51.80      6.49 o 
   7   1 -32       35.33       43.43      6.56 o 
   8   1 -32       25.87        7.64      5.63 o 
   0   2 -32      345.07      395.30     17.87 o 
   1   2 -32       30.65       36.30      6.81 o 
   2   2 -32        1.62       -0.03      5.97 o 
   3   2 -32       12.31       13.10      4.07 o 
   4   2 -32      153.03      165.96      7.16 o 
   5   2 -32      141.20      165.69      7.22 o 
   6   2 -32       79.04       96.33     10.18 o 
   1   3 -32       62.29       91.27      7.87 o 
   2   3 -32       32.16       35.07      8.85 o 
   3   3 -32       20.29       25.82      8.54 o 
   2   0 -31      174.07      171.07     11.89 o 
   4   0 -31       85.98       88.21      8.77 o 
   6   0 -31      101.01       97.21      9.64 o 
   8   0 -31       40.04       29.98      8.14 o 
   0   1 -31      157.10      162.99     16.58 o 
   1   1 -31       50.34       58.31      5.29 o 
   2   1 -31       27.14       43.04      8.21 o 
   3   1 -31       89.90      101.43      5.27 o 
   4   1 -31      266.75      272.84      7.12 o 
   5   1 -31       33.46       32.53      6.20 o 
   6   1 -31       27.52       21.69      5.56 o 
   7   1 -31       51.47       52.24      6.46 o 
   8   1 -31       60.35       62.99      7.04 o 
   1   2 -31       45.36       61.93     10.73 o 
   2   2 -31       55.57       64.18      6.40 o 
   3   2 -31        9.70        9.18      3.39 o 
   4   2 -31       96.03       95.80      4.92 o 
   5   2 -31       50.80       48.60      5.38 o 
   6   2 -31       41.19       54.58      5.74 o 
   7   2 -31        9.81       12.73      4.88 o 
   0   3 -31       53.86       95.55     11.49 o 
   1   3 -31      134.17      153.04      8.35 o 
   2   3 -31       69.17       94.01     11.20 o 
   3   3 -31        6.62        7.55      5.39 o 
   4   3 -31        4.77       12.26     10.49 o 
   0   0 -30      108.01      129.58      9.08 o 
   2   0 -30       74.33      128.82     13.23 o 
   4   0 -30      173.68      167.58     11.30 o 
   6   0 -30      101.90      107.04      9.72 o 
   8   0 -30      314.91      371.47     17.74 o 
   1   1 -30       12.98       14.52      2.95 o 
   2   1 -30      583.09      610.75     12.86 o 
   3   1 -30      103.88      106.76      5.39 o 
   4   1 -30       42.66       50.13      5.35 o 
   5   1 -30       24.22       19.89      3.34 o 
   6   1 -30       36.76       32.79      4.57 o 
   7   1 -30       11.76        8.90      4.73 o 
   8   1 -30      122.99      119.05      7.62 o 
   9   1 -30        1.21        3.56      6.48 o 
   0   2 -30      101.81       82.85      8.66 o 
   1   2 -30       26.54       24.60      4.81 o 
   2   2 -30       64.77       77.76      6.54 o 
   3   2 -30       75.93       83.97      8.21 o 
   4   2 -30      413.42      424.56      9.18 o 
   5   2 -30      256.05      244.73      8.26 o 
   6   2 -30      174.63      183.20      7.39 o 
   7   2 -30      233.26      268.60      8.88 o 
   8   2 -30       18.72       18.87      6.00 o 
   1   3 -30      105.88      103.24      6.94 o 
   2   3 -30       25.91       43.48      8.46 o 
   3   3 -30       30.40       38.30      6.41 o 
   4   3 -30       10.25       19.84      5.63 o 
   5   3 -30       10.21        4.33      5.61 o 
   2   0 -29     1367.70     1379.43     27.50 o 
   4   0 -29       28.73       30.96      6.88 o 
   6   0 -29      175.17      174.41     11.53 o 
   8   0 -29      115.48      114.58     10.03 o 
  10   0 -29       21.23       13.98      8.25 o 
   0   1 -29      510.92      472.01     13.09 o 
   1   1 -29       30.08       31.96      3.27 o 
   2   1 -29      163.45      166.29      6.14 o 
   3   1 -29      235.47      247.12      7.96 o 
   4   1 -29      112.75      106.86      5.79 o 
   5   1 -29      146.29      130.13      4.92 o 
   6   1 -29        7.01        4.79      3.47 o 
   7   1 -29       74.03       81.68      5.52 o 
   8   1 -29       79.79       81.03     10.01 o 
   9   1 -29       37.11       39.43      7.48 o 
  10   1 -29       54.43       68.64     10.80 o 
   1   2 -29      256.35      265.27      9.58 o 
   2   2 -29       27.70       37.24      5.36 o 
   3   2 -29      152.30      148.27      5.33 o 
   4   2 -29       88.02       91.97      5.64 o 
   5   2 -29      130.09      127.51      6.75 o 
   6   2 -29      300.31      296.17      8.85 o 
   7   2 -29        5.92        3.01      4.48 o 
   8   2 -29       39.29       39.80      7.92 o 
   9   2 -29       41.63       50.68      7.26 o 
   0   3 -29      234.90      248.85     13.63 o 
   1   3 -29      306.68      342.61     11.59 o 
   2   3 -29       93.40      101.04      7.23 o 
   3   3 -29      183.40      193.61      9.35 o 
   4   3 -29       18.22       16.37      4.51 o 
   5   3 -29       92.95      107.48      7.54 o 
   6   3 -29       41.69       40.47      6.79 o 
   2   0 -28      194.37      258.83     23.22 o 
   4   0 -28       76.61       62.68      6.90 o 
   6   0 -28       39.59       32.74      6.94 o 
   8   0 -28      116.59      102.42      9.70 o 
  10   0 -28      171.41      194.11     13.46 o 
   1   1 -28       61.28       74.36      5.33 o 
   2   1 -28       78.29       98.53     13.14 o 
   3   1 -28      433.88      436.50      8.70 o 
   4   1 -28      275.56      271.85      6.79 o 
   5   1 -28      194.82      205.85      5.89 o 
   6   1 -28      229.98      226.64      7.39 o 
   7   1 -28       52.96       64.75      5.25 o 
   8   1 -28       55.44       40.31      4.70 o 
   9   1 -28        1.72        0.51      4.99 o 
  10   1 -28       31.38       35.51      9.06 o 
   0   2 -28      396.14      402.92     16.93 o 
   1   2 -28       71.10       74.32      5.48 o 
   2   2 -28      135.77      123.75      4.84 o 
   3   2 -28      371.18      370.56      8.19 o 
   4   2 -28      321.42      341.33      7.81 o 
   5   2 -28       58.15       56.82      6.92 o 
   6   2 -28        0.90        1.13      3.67 o 
   7   2 -28        4.24        4.27      3.80 o 
   8   2 -28      144.25      168.02     10.18 o 
   9   2 -28       20.67       13.58      5.52 o 
   1   3 -28       64.31       85.66      6.97 o 
   2   3 -28      179.09      197.55      7.27 o 
   3   3 -28       64.03       62.69      6.68 o 
   4   3 -28        4.41       -0.92      3.84 o 
   5   3 -28       97.50      100.45      7.76 o 
   6   3 -28       16.84       20.94      5.72 o 
   7   3 -28       12.78       17.29      5.66 o 
   1   4 -28        9.99       10.92      4.97 o 
   2   4 -28       24.81       20.76      5.25 o 
   2   0 -27      942.49     1110.75     22.78 o 
   4   0 -27       30.23       24.37      4.34 o 
   6   0 -27      365.10      344.04     15.64 o 
   8   0 -27      168.06      187.19     11.99 o 
  10   0 -27      240.09      240.29     14.11 o 
   0   1 -27      273.27      252.00      8.95 o 
   1   1 -27      342.08      335.24      7.35 o 
   2   1 -27      402.08      378.00      9.07 o 
   3   1 -27      630.78      649.63     11.08 o 
   4   1 -27      891.28      878.76     13.69 o 
   5   1 -27       51.18       48.58      3.80 o 
   6   1 -27      173.74      163.11      6.28 o 
   7   1 -27       99.46       95.59      5.17 o 
   8   1 -27      120.82      101.07      5.46 o 
   9   1 -27       42.92       35.48      5.71 o 
  10   1 -27       12.04        7.27      7.46 o 
  11   1 -27       28.90       30.35      9.25 o 
   1   2 -27      138.27      131.40     10.50 o 
   2   2 -27      292.16      305.48      7.15 o 
   3   2 -27       63.00       62.94      4.10 o 
   4   2 -27        3.79        0.07      2.75 o 
   5   2 -27       62.45       60.21      4.81 o 
   6   2 -27        8.70        5.17      3.54 o 
   7   2 -27       32.77       25.65      4.51 o 
   8   2 -27        2.19        3.37      5.43 o 
   9   2 -27       46.24       58.75     10.87 o 
  10   2 -27       27.07       34.85      6.41 o 
   0   3 -27       34.55       41.40     10.64 o 
   1   3 -27       32.06       31.65      6.66 o 
   2   3 -27        4.00        3.31      3.63 o 
   3   3 -27       29.51       35.41      4.78 o 
   4   3 -27      111.90      116.58      5.91 o 
   5   3 -27       13.31       16.98      4.34 o 
   6   3 -27        4.07        4.02      5.11 o 
   7   3 -27       14.12        5.98      9.08 o 
   8   3 -27        7.78       10.46      6.74 o 
   1   4 -27       31.18       30.91      5.68 o 
   2   4 -27       10.27       12.30      4.05 o 
   3   4 -27        4.05       10.16      4.24 o 
   4   4 -27        0.19       -4.59      4.59 o 
   0   0 -26     5860.34     5557.11    127.69 o 
   2   0 -26     4485.46     4454.25     74.25 o 
   4   0 -26       38.13       54.08      4.12 o 
   6   0 -26      107.81      119.25      9.20 o 
   8   0 -26      135.53      137.49     10.24 o 
  10   0 -26       22.43        3.45      7.40 o 
   1   1 -26      297.59      293.32      6.60 o 
   2   1 -26      449.37      462.34      8.74 o 
   3   1 -26      318.40      317.33      6.98 o 
   4   1 -26      182.15      163.27      4.97 o 
   5   1 -26      328.17      282.51      8.21 o 
   6   1 -26      567.37      524.99     11.30 o 
   7   1 -26       76.76       71.28      5.14 o 
   8   1 -26      228.65      216.17      7.21 o 
   9   1 -26        7.49        3.61      3.59 o 
  10   1 -26       47.38       75.96     10.33 o 
  11   1 -26       83.83       91.20     10.30 o 
   0   2 -26      406.00      382.96     15.89 o 
   1   2 -26      361.16      338.20     11.00 o 
   2   2 -26       64.17       56.58      3.33 o 
   3   2 -26      139.04      131.07      5.49 o 
   4   2 -26       13.96       11.06      3.13 o 
   5   2 -26       83.16       87.78      4.91 o 
   6   2 -26       56.05       50.64      4.76 o 
   7   2 -26       77.79       88.37      5.11 o 
   8   2 -26      168.02      186.54     10.36 o 
   9   2 -26       44.71       60.15      6.87 o 
  10   2 -26       46.45       68.13      7.47 o 
   1   3 -26       99.26      106.41      4.11 o 
   2   3 -26       62.78       64.62      6.67 o 
   3   3 -26      110.12      115.54      5.69 o 
   4   3 -26       22.55       20.46      4.02 o 
   5   3 -26       55.88       63.16      5.41 o 
   6   3 -26       29.89       26.99      6.48 o 
   7   3 -26       29.85       23.97      5.71 o 
   8   3 -26       11.01       13.16      5.65 o 
   0   4 -26        4.65       -3.72      7.19 o 
   1   4 -26       77.23       91.17      5.71 o 
   2   4 -26       39.12       42.96      4.54 o 
   3   4 -26       25.85       22.23      5.07 o 
   4   4 -26       47.16       62.83      5.21 o 
   5   4 -26        4.53        3.05      4.07 o 
   2   0 -25      886.47      915.37     19.33 o 
   4   0 -25       19.77       22.65      3.08 o 
   6   0 -25     1371.96     1276.57     35.98 o 
   8   0 -25      129.70      153.26     10.55 o 
  10   0 -25       45.42       37.81      8.10 o 
   0   1 -25     3767.09     3581.82     60.66 o 
   1   1 -25       66.47       74.58      8.41 o 
   2   1 -25      299.76      287.62      6.43 o 
   3   1 -25      128.92      131.84      5.26 o 
   4   1 -25      122.78      118.65      4.49 o 
   5   1 -25       77.53       80.40      3.72 o 
   6   1 -25       49.20       44.85      4.31 o 
   7   1 -25       56.00       54.28      4.51 o 
   8   1 -25      163.08      161.32      6.15 o 
   9   1 -25       49.64       50.59      4.82 o 
  10   1 -25       61.89       70.39      6.96 o 
  11   1 -25       12.49        2.45      7.08 o 
  12   1 -25      107.29      125.80     11.51 o 
   1   2 -25       85.89       79.31      3.73 o 
   2   2 -25      115.58      115.85      3.79 o 
   3   2 -25      112.11      113.29      4.44 o 
   4   2 -25      180.71      179.11      4.68 o 
   5   2 -25      279.60      263.23      7.69 o 
   6   2 -25      273.91      293.10      8.21 o 
   7   2 -25      144.01      122.30      5.57 o 
   8   2 -25        2.65       -0.69      6.04 o 
   9   2 -25       33.40       44.15      6.08 o 
  10   2 -25        1.51        2.59      5.18 o 
  11   2 -25       32.35       40.99      9.57 o 
   0   3 -25      214.03      216.81      8.49 o 
   1   3 -25      203.00      218.24      5.47 o 
   2   3 -25       59.77       54.85      6.06 o 
   3   3 -25      103.67      100.20      4.42 o 
   4   3 -25       67.10       66.35      4.43 o 
   5   3 -25      209.71      216.35      7.46 o 
   6   3 -25       20.05       15.01      5.11 o 
   7   3 -25        6.88        0.16      4.77 o 
   8   3 -25       57.92       59.69      8.18 o 
   9   3 -25       10.62       13.78      5.66 o 
   1   4 -25       81.17       80.31      5.11 o 
   2   4 -25       91.26       93.03      5.26 o 
   3   4 -25       92.69      104.67      5.43 o 
   4   4 -25       59.00       65.42      5.13 o 
   5   4 -25       61.47       68.57      6.11 o 
   6   4 -25       37.25       40.55      5.53 o 
   0   0 -24     4275.22     3867.39     90.69 o 
   2   0 -24      510.69      564.23     25.69 o 
   4   0 -24      151.61      136.66      5.49 o 
   6   0 -24      253.23      192.90     10.95 o 
   8   0 -24      493.13      458.56     18.28 o 
  10   0 -24      120.10      106.62      9.56 o 
   1   1 -24     1327.67     1335.54     18.25 o 
   2   1 -24      672.03      711.96     13.56 o 
   3   1 -24      447.94      454.20     12.06 o 
   4   1 -24      130.29      125.40      4.58 o 
   5   1 -24      117.22      117.76      4.12 o 
   6   1 -24      149.22      139.23      5.35 o 
   7   1 -24       25.46       12.86      4.14 o 
   8   1 -24        7.54        2.78      4.71 o 
   9   1 -24       50.23       52.27      4.70 o 
  10   1 -24       96.90       92.53      6.80 o 
  11   1 -24       37.24       59.12      7.28 o 
  12   1 -24      141.38      184.57     13.40 o 
   0   2 -24      358.86      336.81      9.68 o 
   1   2 -24       44.83       46.23      3.27 o 
   2   2 -24      332.84      324.23      6.21 o 
   3   2 -24      382.32      395.90      7.98 o 
   4   2 -24      306.96      290.62      5.91 o 
   5   2 -24       44.28       37.33      4.56 o 
   6   2 -24      215.50      214.25      6.92 o 
   7   2 -24       37.97       30.55      7.57 o 
   8   2 -24        4.72        2.90      4.15 o 
   9   2 -24       30.44       27.28      5.52 o 
  10   2 -24        6.62        4.11      4.88 o 
  11   2 -24      174.13      181.78     12.08 o 
   1   3 -24       42.84       46.86      3.72 o 
   2   3 -24       25.13       24.23      4.78 o 
   3   3 -24      103.22       98.68      4.51 o 
   4   3 -24       53.25       41.69      3.94 o 
   5   3 -24       59.05       64.82      5.15 o 
   6   3 -24       47.57       60.48      6.68 o 
   7   3 -24       75.54       84.90     10.37 o 
   8   3 -24        7.19        7.47      4.68 o 
   9   3 -24        5.47        5.98      5.31 o 
   0   4 -24        3.97        2.26      6.71 o 
   1   4 -24       10.15        8.73      3.54 o 
   2   4 -24       19.06       17.29      3.71 o 
   3   4 -24       31.86       33.84      4.18 o 
   4   4 -24       74.22       77.31      5.36 o 
   5   4 -24      128.11      129.38      5.69 o 
   6   4 -24       81.35       81.30      6.52 o 
   7   4 -24       74.31       94.97     11.80 o 
   2   0 -23     2104.32     1993.44     35.23 o 
   4   0 -23      151.48      151.86      5.01 o 
   6   0 -23      338.52      306.11     10.54 o 
   8   0 -23     1134.21      991.51     30.31 o 
  10   0 -23       73.65       88.42      8.66 o 
   0   1 -23     2363.57     2298.93     40.67 o 
   1   1 -23      437.15      394.81      6.49 o 
   2   1 -23     1468.58     1426.00     20.88 o 
   3   1 -23     1407.22     1327.58     17.99 o 
   4   1 -23      171.57      158.68      4.56 o 
   5   1 -23       39.88       37.84      4.71 o 
   6   1 -23      131.37      115.31      5.17 o 
   7   1 -23       23.29       19.48      3.25 o 
   8   1 -23      388.50      369.39      9.03 o 
   9   1 -23       65.48       71.39      5.92 o 
  10   1 -23       99.14      112.32      6.82 o 
  11   1 -23       11.57       14.68      5.87 o 
  12   1 -23       44.34       44.92      9.14 o 
   1   2 -23      231.78      215.50      6.13 o 
   2   2 -23      645.31      676.83      9.75 o 
   3   2 -23      600.75      590.34      8.53 o 
   4   2 -23      212.89      196.54      4.78 o 
   5   2 -23      282.76      250.18      7.95 o 
   6   2 -23      235.22      237.34      7.16 o 
   7   2 -23       68.10       71.44      6.26 o 
   8   2 -23      123.42      102.38      6.39 o 
   9   2 -23       32.01       35.71      5.52 o 
  10   2 -23      233.22      244.83     12.80 o 
  11   2 -23       50.45       52.97      6.86 o 
   0   3 -23      302.04      282.55      9.37 o 
   1   3 -23       62.96       61.60      3.61 o 
   2   3 -23       85.24       76.07      3.48 o 
   3   3 -23      109.77       95.40      4.41 o 
   4   3 -23      149.51      138.65      5.79 o 
   5   3 -23       73.40       69.72      5.23 o 
   6   3 -23       11.73       13.07      3.85 o 
   7   3 -23      233.43      250.71      9.97 o 
   8   3 -23       86.41       91.84      7.36 o 
   9   3 -23       40.25       44.78      6.52 o 
  10   3 -23        8.83        9.40      5.76 o 
   1   4 -23       67.16       74.52      7.87 o 
   2   4 -23        2.26        0.99      3.38 o 
   3   4 -23        4.85        7.72      3.45 o 
   4   4 -23      114.91      129.70      5.43 o 
   5   4 -23       93.15      105.21      6.26 o 
   6   4 -23       92.86       92.31      6.22 o 
   7   4 -23       44.13       59.06     12.82 o 
   0   0 -22     2830.87     2773.66     66.40 o 
   2   0 -22       70.51       84.42      6.95 o 
   4   0 -22      331.66      326.51      7.36 o 
   6   0 -22      107.85      114.76      5.59 o 
   8   0 -22      124.01      142.75      9.60 o 
  10   0 -22       10.78       -1.89      5.73 o 
   1   1 -22       15.39       19.10      2.55 o 
   2   1 -22      132.40      124.99      4.82 o 
   3   1 -22       62.88       64.63      4.92 o 
   4   1 -22       40.02       37.11      3.91 o 
   5   1 -22       72.22       68.50      4.87 o 
   6   1 -22      156.94      138.32      5.18 o 
   7   1 -22       35.33       31.62      4.08 o 
   8   1 -22      145.20      136.53      5.40 o 
   9   1 -22      117.73      101.43      4.98 o 
  10   1 -22      112.22      118.78      6.94 o 
  11   1 -22        1.80        3.64      4.45 o 
  12   1 -22       11.94        5.26      6.27 o 
  13   1 -22       30.43       21.59      9.08 o 
   0   2 -22      307.01      281.95      8.37 o 
   1   2 -22       19.01       14.92      2.52 o 
   2   2 -22      435.92      413.94      6.32 o 
   3   2 -22     1595.65     1578.84     16.76 o 
   4   2 -22      841.24      855.14     11.53 o 
   5   2 -22       32.10       31.86      4.31 o 
   6   2 -22      164.93      153.31      7.25 o 
   7   2 -22      111.47       96.40      4.80 o 
   8   2 -22        8.14        7.41      4.04 o 
   9   2 -22        4.21        3.32      4.13 o 
  10   2 -22        7.29        9.94      4.74 o 
  11   2 -22       16.95       12.68      5.74 o 
  12   2 -22        3.56       16.39      7.19 o 
   1   3 -22      392.04      370.68      6.87 o 
   2   3 -22       98.17       88.89      3.56 o 
   3   3 -22      394.76      374.23      7.91 o 
   4   3 -22       29.54       26.30      3.72 o 
   5   3 -22       38.15       35.44      4.25 o 
   6   3 -22       47.06       44.00      6.37 o 
   7   3 -22       41.93       47.59      5.81 o 
   8   3 -22       24.84       22.97      5.13 o 
   9   3 -22       64.03       76.61      7.57 o 
  10   3 -22       23.91       27.97      6.41 o 
   0   4 -22       14.70       -4.28      6.44 o 
   1   4 -22       43.26       47.74      5.13 o 
   2   4 -22       63.41       71.42      4.75 o 
   3   4 -22      210.68      215.98      7.22 o 
   4   4 -22       66.77       62.57      6.60 o 
   5   4 -22       46.14       43.90      4.96 o 
   6   4 -22      100.24      106.29      6.44 o 
   7   4 -22       24.64       17.70      4.74 o 
   8   4 -22       37.37       40.98      6.88 o 
   1   5 -22      120.15      131.82      6.96 o 
   2   0 -21        2.99        4.64      2.53 o 
   4   0 -21        6.93        2.03      2.04 o 
   6   0 -21      990.84      928.33     18.81 o 
   8   0 -21      251.64      220.58      7.81 o 
  10   0 -21      297.60      298.19     14.02 o 
   0   1 -21     1695.86     1709.49     24.37 o 
   1   1 -21      307.53      323.02      4.59 o 
   2   1 -21      119.79      122.08      5.56 o 
   3   1 -21      106.28      106.64      3.64 o 
   4   1 -21      177.66      167.14      4.45 o 
   5   1 -21       39.46       43.87      2.95 o 
   6   1 -21       98.70      105.50      4.44 o 
   7   1 -21        3.87        4.78      2.56 o 
   8   1 -21      224.58      227.53      6.74 o 
   9   1 -21      110.57      113.36      6.39 o 
  10   1 -21       94.04       88.19      6.90 o 
  11   1 -21       85.34       84.48      8.79 o 
  12   1 -21      141.37      161.38      8.16 o 
  13   1 -21       11.76       10.41      5.46 o 
   1   2 -21       31.87       33.44      4.00 o 
   2   2 -21      391.12      388.40      5.93 o 
   3   2 -21      451.67      461.53      7.39 o 
   4   2 -21      645.95      630.28      9.16 o 
   5   2 -21      512.79      491.09      8.80 o 
   6   2 -21       57.00       63.39      9.76 o 
   7   2 -21      107.63      109.75      4.87 o 
   8   2 -21        7.88       12.89      4.05 o 
   9   2 -21       41.23       33.40      5.12 o 
  10   2 -21       75.04       88.03      6.63 o 
  11   2 -21       99.84       96.31      7.43 o 
  12   2 -21        2.98       -2.13      5.19 o 
   0   3 -21      133.82      112.96      4.90 o 
   1   3 -21      180.90      190.00      4.76 o 
   2   3 -21      178.55      164.67      4.45 o 
   3   3 -21       25.46       22.48      3.45 o 
   4   3 -21     1065.52     1107.57     18.85 o 
   5   3 -21      587.70      594.58     18.75 o 
   6   3 -21       11.38       13.09      3.91 o 
   7   3 -21        1.53        0.15      4.21 o 
   8   3 -21      129.50      138.64      7.70 o 
   9   3 -21       81.44       86.75      7.70 o 
  10   3 -21        3.05       -1.67      5.22 o 
  11   3 -21        5.59        6.66      5.78 o 
   1   4 -21      220.28      221.80      6.43 o 
   2   4 -21      497.93      514.17     10.18 o 
   3   4 -21      201.60      196.55      6.23 o 
   4   4 -21       28.51       24.37      6.33 o 
   5   4 -21       15.37       12.09      4.79 o 
   6   4 -21        5.13        3.07      5.01 o 
   7   4 -21      113.14      116.73      6.42 o 
   8   4 -21       77.30       97.96      8.21 o 
   0   5 -21       70.25       89.88     11.88 o 
   1   5 -21      143.02      153.65      7.34 o 
   2   5 -21       66.14       66.84      6.32 o 
   3   5 -21       22.95       22.92      5.29 o 
   0   0 -20     1944.82     1973.26     48.47 o 
   2   0 -20      986.04      950.00     15.00 o 
   4   0 -20      829.52      718.43     12.21 o 
   6   0 -20       50.25       55.12      4.18 o 
   8   0 -20      140.60      135.76      6.26 o 
  10   0 -20       54.22       49.38      7.48 o 
   1   1 -20      116.88      121.47      4.16 o 
   2   1 -20      611.23      599.92      7.44 o 
   3   1 -20       36.23       34.92      2.55 o 
   4   1 -20       61.64       62.30      4.28 o 
   5   1 -20      155.02      153.10      4.58 o 
   6   1 -20      408.24      396.75      8.74 o 
   7   1 -20      246.54      240.09      6.68 o 
   8   1 -20       12.57        6.32      2.75 o 
   9   1 -20       19.91       19.11      6.36 o 
  10   1 -20      131.41      133.94      6.87 o 
  11   1 -20       55.31       62.63      6.28 o 
  12   1 -20       57.91       64.51     20.88 o 
  13   1 -20       24.06       23.40      5.76 o 
   0   2 -20      192.02      184.69      6.94 o 
   1   2 -20      548.61      579.89      9.37 o 
   2   2 -20       82.06       84.79      4.62 o 
   3   2 -20      302.04      291.93      5.49 o 
   4   2 -20       27.14       24.99      2.30 o 
   5   2 -20      105.18      105.43      4.16 o 
   6   2 -20       52.06       43.78      3.96 o 
   7   2 -20       46.00       43.78      3.89 o 
   8   2 -20      212.99      214.12      8.41 o 
   9   2 -20      110.28      111.19      6.65 o 
  10   2 -20       62.40       68.62      7.45 o 
  11   2 -20       69.16       85.03      7.55 o 
  12   2 -20       20.97       16.22      5.98 o 
   1   3 -20       47.87       50.02      3.13 o 
   2   3 -20       89.54       97.64      3.57 o 
   3   3 -20       37.12       29.49      3.76 o 
   4   3 -20      228.58      260.76      7.49 o 
   5   3 -20      538.75      515.90     11.27 o 
   6   3 -20      179.20      168.14      6.30 o 
   7   3 -20      173.18      175.50      8.36 o 
   8   3 -20      159.59      173.13      8.38 o 
   9   3 -20      184.79      195.82      9.02 o 
  10   3 -20       10.93       18.21      5.54 o 
  11   3 -20       28.96       24.71     10.43 o 
   0   4 -20      611.90      582.85     12.32 o 
   1   4 -20      206.79      191.48      5.93 o 
   2   4 -20      170.36      168.83      5.62 o 
   3   4 -20      259.38      261.39      7.05 o 
   4   4 -20       35.80       37.96      4.39 o 
   5   4 -20      115.27       93.81      5.65 o 
   6   4 -20        9.72       10.22      4.09 o 
   7   4 -20       26.12       25.14      4.75 o 
   8   4 -20       12.06       15.67      5.94 o 
   9   4 -20       27.58       31.32      6.59 o 
   1   5 -20      154.51      164.60      7.39 o 
   2   5 -20       21.95       18.12      4.96 o 
   3   5 -20       83.51       80.08      6.70 o 
   4   5 -20       62.87       65.34      5.44 o 
   2   0 -19     1210.53     1181.07     20.70 o 
   4   0 -19       84.84       81.34      4.27 o 
   6   0 -19      174.48      162.43      6.06 o 
   8   0 -19      630.05      596.19     17.74 o 
  10   0 -19      214.91      215.35      8.05 o 
   0   1 -19     1426.40     1400.78     21.28 o 
   1   1 -19      877.19      851.73      8.86 o 
   2   1 -19      779.07      742.47      8.61 o 
   3   1 -19        6.32        5.17      1.49 o 
   4   1 -19      921.05      862.99     15.14 o 
   5   1 -19       90.92       67.10      2.91 o 
   6   1 -19      445.56      427.77      8.99 o 
   7   1 -19      356.36      327.26      7.78 o 
   8   1 -19      325.26      309.89      9.61 o 
   9   1 -19      370.17      365.17      8.69 o 
  10   1 -19       17.84       18.39      7.66 o 
  11   1 -19       12.59        4.62      4.35 o 
  12   1 -19        9.58        8.16      4.58 o 
  13   1 -19       14.35       20.43      5.61 o 
   1   2 -19       14.60       18.77      2.22 o 
   2   2 -19     1690.38     1697.48     19.20 o 
   3   2 -19      715.29      686.18      9.46 o 
   4   2 -19      214.47      220.53      4.66 o 
   5   2 -19      212.02      200.95      5.05 o 
   6   2 -19      490.66      480.52     10.03 o 
   7   2 -19        3.39       -0.37      2.71 o 
   8   2 -19       64.42       74.67      8.02 o 
   9   2 -19       16.72       10.66      4.24 o 
  10   2 -19      187.56      191.55     11.95 o 
  11   2 -19      168.91      164.39      8.43 o 
  12   2 -19       28.86       30.90     11.78 o 
  13   2 -19       27.05       29.35      6.46 o 
   0   3 -19       64.35       59.69      3.91 o 
   1   3 -19      141.91      141.32      3.96 o 
   2   3 -19       53.93       46.30      4.68 o 
   3   3 -19      455.01      433.42     13.53 o 
   4   3 -19      482.35      466.46     10.36 o 
   5   3 -19      330.53      317.38      8.38 o 
   6   3 -19      214.74      221.29      7.12 o 
   7   3 -19      142.94      143.68      7.58 o 
   8   3 -19       64.98       76.52      6.64 o 
   9   3 -19      120.58      116.20      7.98 o 
  10   3 -19       48.34       57.56     12.44 o 
  11   3 -19      130.93      147.03      8.87 o 
   1   4 -19      222.05      229.84      6.36 o 
   2   4 -19       30.28       29.14      3.60 o 
   3   4 -19        6.96        5.13      3.10 o 
   4   4 -19      121.69      118.91      6.95 o 
   5   4 -19        7.12        5.70      3.73 o 
   6   4 -19       82.82       78.61      5.71 o 
   7   4 -19      104.90      104.35      5.93 o 
   8   4 -19       77.39       89.66      8.25 o 
   9   4 -19       42.23       46.10      7.33 o 
   0   5 -19      693.74      686.67     25.57 o 
   1   5 -19      136.87      129.60      6.72 o 
   2   5 -19       55.16       42.36      5.45 o 
   3   5 -19       15.37       16.84      4.02 o 
   4   5 -19       59.58       69.48      5.46 o 
   5   5 -19       12.29       17.75      5.12 o 
   0   0 -18     2038.01     1999.31     48.32 o 
   2   0 -18       72.34       75.58      3.72 o 
   4   0 -18      352.36      341.94      8.76 o 
   6   0 -18      926.30      939.75     18.32 o 
   8   0 -18      481.60      500.19     12.00 o 
  10   0 -18      169.63      158.07      6.93 o 
   1   1 -18       39.07       31.88      2.42 o 
   2   1 -18      380.44      394.13      5.37 o 
   3   1 -18      125.09      124.82      4.31 o 
   4   1 -18      157.32      175.50      3.67 o 
   5   1 -18       80.22       79.69      3.11 o 
   6   1 -18      656.76      655.87     11.77 o 
   7   1 -18      104.53       95.36      7.84 o 
   8   1 -18      109.28      102.66      6.67 o 
   9   1 -18       22.06       16.79      5.01 o 
  10   1 -18      134.82      130.14      7.54 o 
  11   1 -18      151.90      145.26      7.36 o 
  12   1 -18      148.86      152.93      8.03 o 
  13   1 -18      133.98      146.79     19.98 o 
  14   1 -18       47.81       67.94     11.16 o 
   0   2 -18      672.16      733.09     12.51 o 
   1   2 -18      383.54      386.81      6.20 o 
   2   2 -18       40.04       39.71      2.39 o 
   3   2 -18      199.17      206.11      4.34 o 
   4   2 -18      231.30      211.75      4.50 o 
   5   2 -18      354.47      317.48      9.62 o 
   6   2 -18      122.39      123.40      4.85 o 
   7   2 -18      236.17      222.80      6.50 o 
   8   2 -18      183.70      174.88      7.50 o 
   9   2 -18        9.01        8.57      4.00 o 
  10   2 -18      346.14      335.41     11.31 o 
  11   2 -18        9.46        5.69      5.64 o 
  12   2 -18       29.88       27.81      9.39 o 
  13   2 -18        0.00        1.85      5.59 o 
   1   3 -18       52.69       50.70      2.88 o 
   2   3 -18        1.37       -0.26      1.84 o 
   3   3 -18      781.45      740.47     13.77 o 
   4   3 -18       65.02       68.43      4.38 o 
   5   3 -18      205.66      208.95      6.66 o 
   6   3 -18      134.60      129.45      5.48 o 
   7   3 -18      288.16      281.59     10.02 o 
   8   3 -18       34.92       35.18      5.35 o 
   9   3 -18       38.49       46.80      6.72 o 
  10   3 -18       28.34       33.51     10.53 o 
  11   3 -18      144.38      140.08      8.27 o 
  12   3 -18       22.23       35.12      6.68 o 
   0   4 -18      321.85      307.36      8.18 o 
   1   4 -18        5.52        9.79      2.96 o 
   2   4 -18      165.03      174.76      5.62 o 
   3   4 -18      125.03      123.83      5.72 o 
   4   4 -18       39.19       50.54      5.60 o 
   5   4 -18       77.32       85.33      5.44 o 
   6   4 -18       11.96       14.98      3.80 o 
   7   4 -18      244.95      247.52      8.26 o 
   8   4 -18      116.09      113.59      7.98 o 
   9   4 -18       68.16       83.53      7.82 o 
   1   5 -18       25.09       30.17      4.91 o 
   2   5 -18      138.61      137.36      6.72 o 
   3   5 -18       27.26       23.09      4.85 o 
   4   5 -18       83.84       82.16      5.87 o 
   5   5 -18      117.55      119.74      6.58 o 
   2   0 -17     1516.37     1522.03     18.15 o 
   4   0 -17      604.81      605.30     12.61 o 
   6   0 -17     1175.55     1235.60     22.62 o 
   8   0 -17      525.21      534.80     12.49 o 
  10   0 -17      103.57      100.40      5.77 o 
   0   1 -17     3065.86     3079.98     35.43 o 
   1   1 -17       93.82       82.46      2.07 o 
   2   1 -17       97.77      125.09      4.74 o 
   3   1 -17      340.40      314.26      4.95 o 
   4   1 -17      355.08      371.90      5.63 o 
   5   1 -17      187.08      169.61      3.90 o 
   6   1 -17      210.42      194.51      5.49 o 
   7   1 -17       12.94        4.21      3.22 o 
   8   1 -17      268.29      266.13      6.91 o 
   9   1 -17      385.07      401.64      9.03 o 
  10   1 -17      412.08      403.78     11.76 o 
  11   1 -17      121.61      128.77      7.04 o 
  12   1 -17      293.56      302.90     10.64 o 
  13   1 -17      193.37      194.10     11.05 o 
  14   1 -17      235.83      239.56     15.04 o 
   1   2 -17      313.38      291.63      5.19 o 
   2   2 -17      269.00      263.28      5.40 o 
   3   2 -17      138.49      133.24      3.45 o 
   4   2 -17      357.13      357.22      6.60 o 
   5   2 -17       60.38       60.99      2.68 o 
   6   2 -17      809.60      767.25     13.62 o 
   7   2 -17      265.53      273.15      7.06 o 
   8   2 -17      226.80      227.00      8.54 o 
   9   2 -17      296.53      311.18     12.95 o 
  10   2 -17       56.64       65.60      6.24 o 
  11   2 -17      132.56      141.54      7.77 o 
  12   2 -17       79.22       85.28      7.02 o 
  13   2 -17       49.41       39.51      6.35 o 
   0   3 -17      209.00      229.32      6.35 o 
   1   3 -17      190.51      194.01      4.50 o 
   2   3 -17      483.82      476.64      8.45 o 
   3   3 -17      164.27      170.24      5.71 o 
   4   3 -17      520.76      547.93     13.62 o 
   5   3 -17      651.17      660.60     12.87 o 
   6   3 -17      272.39      269.23      7.57 o 
   7   3 -17      110.13      100.48      6.20 o 
   8   3 -17      105.09      104.08      6.62 o 
   9   3 -17       33.66       28.19      5.40 o 
  10   3 -17       32.70       28.84      5.64 o 
  11   3 -17        6.21        6.45      5.09 o 
  12   3 -17       53.48       53.46      7.57 o 
   1   4 -17      602.55      589.60     10.58 o 
   2   4 -17      306.51      310.79      7.25 o 
   3   4 -17      168.15      166.91      6.20 o 
   4   4 -17      148.11      149.15      6.10 o 
   5   4 -17        0.82        1.84      3.43 o 
   6   4 -17       72.28       77.52      5.22 o 
   7   4 -17       29.05       26.51      4.45 o 
   8   4 -17      128.23      115.12      7.83 o 
   9   4 -17      193.03      212.98     10.07 o 
  10   4 -17        9.07        9.52      5.86 o 
   0   5 -17       55.26       48.67      6.39 o 
   1   5 -17       50.35       51.52      5.33 o 
   2   5 -17       57.48       57.07      5.64 o 
   3   5 -17       10.89        6.12      3.60 o 
   4   5 -17       21.03       26.99      6.01 o 
   5   5 -17       28.13       36.27      6.37 o 
   6   5 -17       54.41       70.76      6.39 o 
   0   0 -16     1667.14     1483.88     31.27 o 
   2   0 -16      538.28      519.45      7.33 o 
   4   0 -16     1180.04     1267.87     22.54 o 
   6   0 -16       79.89       85.47      7.72 o 
   8   0 -16      672.77      648.51     14.32 o 
  10   0 -16      577.46      601.78     14.09 o 
  12   0 -16      601.04      587.78     20.65 o 
   1   1 -16       49.29       56.83      2.86 o 
   2   1 -16     1012.30      915.72     15.38 o 
   3   1 -16       81.37       69.07      2.81 o 
   4   1 -16      337.77      357.60      5.37 o 
   5   1 -16      421.83      455.27      6.50 o 
   6   1 -16       60.88       54.67      4.08 o 
   7   1 -16       88.82       81.66      4.78 o 
   8   1 -16      615.31      575.76     10.96 o 
   9   1 -16      205.39      205.78      6.23 o 
  10   1 -16      368.24      362.59     10.99 o 
  11   1 -16       12.50        3.93      4.13 o 
  12   1 -16      150.64      153.59      7.90 o 
  13   1 -16       97.08      109.20     10.33 o 
  14   1 -16        8.38        1.85      7.56 o 
   0   2 -16     1532.15     1672.59     23.94 o 
   1   2 -16      552.39      520.37      7.38 o 
   2   2 -16      228.16      222.65      4.85 o 
   3   2 -16      417.81      423.05      6.43 o 
   4   2 -16      615.84      569.97      8.91 o 
   5   2 -16      113.14      133.39      3.43 o 
   6   2 -16       11.48        6.09      2.41 o 
   7   2 -16      130.60      130.92      6.48 o 
   8   2 -16        9.58        9.44      3.71 o 
   9   2 -16       12.42        9.91      3.73 o 
  10   2 -16      280.80      278.90      9.95 o 
  11   2 -16      103.29      106.82      6.99 o 
  12   2 -16        0.20       -1.02      4.74 o 
  13   2 -16       46.56       47.27      6.79 o 
   1   3 -16      457.02      430.61      6.44 o 
   2   3 -16       70.17       65.22      3.28 o 
   3   3 -16       68.65       67.23      4.00 o 
   4   3 -16      270.08      268.63      7.22 o 
   5   3 -16     2462.00     2424.08     38.09 o 
   6   3 -16      229.11      227.47      6.92 o 
   7   3 -16      115.79      103.83      6.49 o 
   8   3 -16       21.94       24.78      4.94 o 
   9   3 -16       34.12       22.14      5.00 o 
  10   3 -16        5.05       10.34      4.82 o 
  11   3 -16       12.02        4.82      4.74 o 
  12   3 -16       52.24       69.01      7.72 o 
   0   4 -16       33.08       32.52      3.91 o 
   1   4 -16      254.49      247.37      6.35 o 
   2   4 -16      206.05      193.72      5.68 o 
   3   4 -16       15.29       17.32      3.55 o 
   4   4 -16      260.10      267.55     13.63 o 
   5   4 -16      228.69      227.65      7.45 o 
   6   4 -16       17.18       10.53      3.67 o 
   7   4 -16       86.46       91.65      5.51 o 
   8   4 -16      390.33      396.85     13.31 o 
   9   4 -16       16.39       11.43      5.06 o 
  10   4 -16      213.04      215.34     10.50 o 
   1   5 -16       77.59       80.85      6.23 o 
   2   5 -16       10.78       -0.69      4.06 o 
   3   5 -16       31.11       32.79      4.25 o 
   4   5 -16       31.51       23.33      8.18 o 
   5   5 -16       86.17       96.85      5.93 o 
   6   5 -16       44.42       49.94      6.27 o 
   2   0 -15      876.43      918.73     11.50 o 
   4   0 -15      341.37      313.74      7.79 o 
   6   0 -15     1238.97     1331.74     24.22 o 
   8   0 -15      105.40      101.32      5.05 o 
  10   0 -15     1201.89     1234.92     23.90 o 
  12   0 -15      891.62      930.56     28.23 o 
   0   1 -15     3317.33     3366.87     38.24 o 
   1   1 -15      509.66      496.60      5.66 o 
   2   1 -15      138.79      127.79      9.05 o 
   3   1 -15     1477.82     1403.80     13.94 o 
   4   1 -15      520.37      521.76      6.82 o 
   5   1 -15     1072.50     1074.38     12.42 o 
   6   1 -15      506.78      515.29      9.23 o 
   7   1 -15       11.08        6.14      1.87 o 
   8   1 -15      558.83      555.88     10.62 o 
   9   1 -15        0.29       -0.70      2.37 o 
  10   1 -15      390.70      388.69     11.29 o 
  11   1 -15      269.47      272.85      9.71 o 
  12   1 -15      473.63      491.25     13.88 o 
  13   1 -15       54.48       57.85     18.48 o 
  14   1 -15       70.82       98.97     10.39 o 
   1   2 -15      805.15      811.37      9.28 o 
   2   2 -15      352.59      331.21      6.06 o 
   3   2 -15      282.20      263.06      5.28 o 
   4   2 -15       57.27       57.06      2.41 o 
   5   2 -15      594.00      573.56      8.01 o 
   6   2 -15      948.83      922.64     16.71 o 
   7   2 -15      270.04      272.31      9.19 o 
   8   2 -15      155.98      149.52      6.94 o 
   9   2 -15      253.59      237.25      8.87 o 
  10   2 -15      328.47      322.87     10.81 o 
  11   2 -15       48.93       35.29      6.76 o 
  12   2 -15       23.35       11.08      4.93 o 
  13   2 -15      113.69      113.14      9.44 o 
  14   2 -15        6.27        2.05      5.60 o 
   0   3 -15      509.62      480.90      9.64 o 
   1   3 -15      463.89      446.76      6.48 o 
   2   3 -15       31.82       36.90      3.13 o 
   3   3 -15        7.95        4.86      2.38 o 
   4   3 -15      447.80      425.87      9.36 o 
   5   3 -15      623.68      614.39     12.07 o 
   6   3 -15      472.68      480.57     10.55 o 
   7   3 -15       47.53       59.32      4.70 o 
   8   3 -15       41.60       44.33      5.23 o 
   9   3 -15       60.64       52.57      6.11 o 
  10   3 -15       13.26       10.58      4.32 o 
  11   3 -15       12.82       11.98      5.05 o 
  12   3 -15      128.60      137.94     12.77 o 
   1   4 -15      107.26      114.56      4.73 o 
   2   4 -15       11.58       11.22      3.05 o 
   3   4 -15       58.80       64.72      5.39 o 
   4   4 -15       15.31       11.44      3.25 o 
   5   4 -15       43.06       44.62      4.90 o 
   6   4 -15      196.73      201.75     10.89 o 
   7   4 -15      463.04      460.93     11.22 o 
   8   4 -15      177.95      173.09      8.66 o 
   9   4 -15      124.24      122.60      7.81 o 
  10   4 -15       59.76       75.71      7.96 o 
   0   5 -15      116.54      105.70      7.80 o 
   1   5 -15       25.51       25.86      4.60 o 
   2   5 -15       45.38       38.69      5.09 o 
   3   5 -15      217.72      231.18      6.94 o 
   4   5 -15       58.16       62.53      5.86 o 
   5   5 -15       20.45       24.50      4.78 o 
   6   5 -15       22.07       17.39      4.61 o 
   7   5 -15       12.60       10.30      4.45 o 
   0   0 -14     5152.63     5043.82    128.74 o 
   2   0 -14      924.52     1026.67     15.08 o 
   4   0 -14     2872.30     3170.55     50.24 o 
   6   0 -14     1187.47     1217.38     22.10 o 
   8   0 -14      273.83      276.19      8.07 o 
  10   0 -14      284.21      267.05     12.32 o 
  12   0 -14      739.32      761.42     24.18 o 
   1   1 -14     2607.59     2699.84     23.58 o 
   2   1 -14     1067.60     1076.55     13.93 o 
   3   1 -14        9.18        6.99      1.49 o 
   4   1 -14      666.30      700.59      8.53 o 
   5   1 -14       37.35       39.97      2.17 o 
   6   1 -14     1215.36     1215.36     28.30 o 
   7   1 -14       99.02      105.50      3.43 o 
   8   1 -14       15.87       14.68      3.28 o 
   9   1 -14      145.41      156.39      5.25 o 
  10   1 -14      927.34      937.97     31.93 o 
  11   1 -14      179.47      180.12      7.78 o 
  12   1 -14      200.30      213.95      8.76 o 
  13   1 -14       15.19       21.19      5.95 o 
  14   1 -14       77.77      107.49     10.68 o 
  15   1 -14       10.83       15.96      8.75 o 
   0   2 -14       29.40       41.03      2.66 o 
   1   2 -14       14.71        9.58      1.47 o 
   2   2 -14       85.91       84.80      2.91 o 
   3   2 -14      413.79      367.49      6.37 o 
   4   2 -14      710.51      686.40      8.92 o 
   5   2 -14       37.92       56.54      5.04 o 
   6   2 -14      626.23      624.46     11.26 o 
   7   2 -14     1270.18     1210.89     24.16 o 
   8   2 -14      304.61      304.25      9.80 o 
   9   2 -14      352.90      377.76     11.30 o 
  10   2 -14       38.77       40.81      6.72 o 
  11   2 -14       34.68       29.10      5.14 o 
  12   2 -14      219.14      223.42      9.62 o 
  13   2 -14        8.92        6.11      5.12 o 
  14   2 -14       28.87       30.53      6.72 o 
   1   3 -14      222.13      204.87      4.04 o 
   2   3 -14      235.77      242.00      5.38 o 
   3   3 -14      129.36      123.19      4.70 o 
   4   3 -14       49.83       46.58      3.73 o 
   5   3 -14      448.58      437.32      9.60 o 
   6   3 -14        2.96        3.77      2.75 o 
   7   3 -14      395.24      395.32      9.45 o 
   8   3 -14        9.75        8.87      4.03 o 
   9   3 -14      284.00      280.62     10.14 o 
  10   3 -14      123.99      124.09      7.44 o 
  11   3 -14       78.35       85.07      7.41 o 
  12   3 -14       10.50       12.14      5.54 o 
  13   3 -14      189.66      211.67     15.51 o 
   0   4 -14      204.09      204.19      9.20 o 
   1   4 -14        0.66        3.40      2.19 o 
   2   4 -14      118.91      125.76      7.26 o 
   3   4 -14      416.63      443.92     10.12 o 
   4   4 -14      247.27      256.85      7.44 o 
   5   4 -14        7.16        6.97      3.35 o 
   6   4 -14        5.21        3.34      3.35 o 
   7   4 -14      203.57      195.68      7.05 o 
   8   4 -14       80.39       91.86      5.60 o 
   9   4 -14       33.02       34.84     11.55 o 
  10   4 -14       59.42       57.16      7.45 o 
  11   4 -14        2.17       13.03      6.16 o 
   1   5 -14      109.49      108.89      5.65 o 
   2   5 -14        8.76        8.43      3.98 o 
   3   5 -14       10.04       10.26      3.86 o 
   4   5 -14       11.21       11.95      4.26 o 
   5   5 -14       21.12       23.58      4.51 o 
   6   5 -14       12.70        8.23      5.22 o 
   7   5 -14       17.25       15.03      4.58 o 
   2   0 -13    10939.71    11448.01    155.32 o 
   4   0 -13     4178.02     4606.33    109.35 o 
   6   0 -13      562.56      515.15     11.19 o 
   8   0 -13       40.00       46.91      6.40 o 
  10   0 -13      353.78      357.32     14.21 o 
  12   0 -13      250.60      262.13     12.94 o 
  14   0 -13      176.78      196.62     12.38 o 
   0   1 -13     1143.12     1035.51     13.07 o 
   1   1 -13     1543.23     1632.19     17.54 o 
   2   1 -13     1010.85      989.68     26.70 o 
   3   1 -13     2606.70     2973.77     27.05 o 
   4   1 -13      305.51      212.29      3.64 o 
   5   1 -13      317.71      324.56      6.37 o 
   6   1 -13       24.16       17.38      2.47 o 
   7   1 -13     1498.23     1503.82     18.79 o 
   8   1 -13     2393.35     2372.62     28.23 o 
   9   1 -13      528.76      534.65     10.37 o 
  10   1 -13      595.23      623.86     14.86 o 
  11   1 -13      106.42      111.76      7.69 o 
  12   1 -13       17.49       14.51      4.43 o 
  13   1 -13       18.93       15.60      4.85 o 
  14   1 -13        5.96       -1.33      6.84 o 
  15   1 -13       12.23        9.99      7.83 o 
   1   2 -13      516.72      520.48      7.18 o 
   2   2 -13     1902.93     1871.14     22.55 o 
   3   2 -13      165.79      166.77      3.50 o 
   4   2 -13      450.09      463.24      6.64 o 
   5   2 -13     1258.48     1250.82     14.28 o 
   6   2 -13      151.09      137.34      4.77 o 
   7   2 -13      994.30      952.87     19.82 o 
   8   2 -13      918.44      915.85     19.68 o 
   9   2 -13      794.70      782.26     17.97 o 
  10   2 -13        3.91        2.84      3.73 o 
  11   2 -13      174.94      163.57     17.69 o 
  12   2 -13       14.43       10.00      4.73 o 
  13   2 -13      224.46      224.34      9.87 o 
  14   2 -13       77.65       89.39      8.43 o 
   0   3 -13      135.25      117.38      4.33 o 
   1   3 -13      312.98      332.21      5.74 o 
   2   3 -13      119.50      112.65      3.62 o 
   3   3 -13      442.32      416.21      7.86 o 
   4   3 -13      484.15      464.45      9.69 o 
   5   3 -13       63.03       59.60      3.81 o 
   6   3 -13      189.69      176.57      6.15 o 
   7   3 -13      884.31      866.36     15.65 o 
   8   3 -13      159.37      175.82      7.91 o 
   9   3 -13       31.38       27.70      5.09 o 
  10   3 -13       76.26       83.21      6.44 o 
  11   3 -13       24.29       16.21      8.89 o 
  12   3 -13       43.21       42.30      6.73 o 
  13   3 -13       27.30       39.84      6.93 o 
   1   4 -13      100.80       98.24      3.67 o 
   2   4 -13        0.24        0.78      2.63 o 
   3   4 -13      108.78      107.16      4.98 o 
   4   4 -13       73.91       72.68      4.40 o 
   5   4 -13      171.44      163.16      6.18 o 
   6   4 -13      127.18      116.28      8.49 o 
   7   4 -13       26.52       27.52      5.51 o 
   8   4 -13       61.64       58.04      5.17 o 
   9   4 -13       21.19       22.41      5.90 o 
  10   4 -13      158.73      186.04      9.59 o 
  11   4 -13        5.59        3.32      5.56 o 
   0   5 -13       74.66       69.58     14.95 o 
   1   5 -13       29.88       30.11      5.80 o 
   2   5 -13       47.01       52.08      5.19 o 
   3   5 -13       83.46       92.30      5.47 o 
   4   5 -13        0.16       -3.72      3.72 o 
   5   5 -13       15.36       13.60      4.19 o 
   6   5 -13       14.25       11.09      4.27 o 
   7   5 -13       23.30       18.82      4.66 o 
   8   5 -13       40.85       37.53      6.87 o 
   0   0 -12     4915.76     4940.45     94.76 o 
   2   0 -12     3324.67     3390.12     58.74 o 
   4   0 -12     6606.08     6534.20    101.76 o 
   6   0 -12      459.44      394.63      9.13 o 
   8   0 -12      526.87      507.92     11.41 o 
  10   0 -12      975.07      974.54     27.51 o 
  12   0 -12       89.86       91.08      8.16 o 
  14   0 -12      383.00      395.23     17.47 o 
   1   1 -12     1614.39     1670.93     19.82 o 
   2   1 -12     1820.05     1971.23     18.43 o 
   3   1 -12      291.72      314.10      4.10 o 
   4   1 -12     1354.73     1469.34     17.49 o 
   5   1 -12      511.52      534.69      7.76 o 
   6   1 -12      689.98      640.77     11.02 o 
   7   1 -12        5.42        1.07      1.55 o 
   8   1 -12      271.23      264.58      5.38 o 
   9   1 -12      715.37      728.38     10.86 o 
  10   1 -12      616.13      612.38     14.75 o 
  11   1 -12        2.36        2.72      4.38 o 
  12   1 -12       13.61        8.59      5.99 o 
  13   1 -12       27.16       28.38      6.69 o 
  14   1 -12       43.65       52.58      9.04 o 
  15   1 -12       19.55       27.17      8.62 o 
   0   2 -12      394.95      350.26      6.92 o 
   1   2 -12     1339.47     1429.68     15.86 o 
   2   2 -12       45.51       42.78      2.17 o 
   3   2 -12      142.48      159.43      3.75 o 
   4   2 -12      769.37      811.34     14.54 o 
   5   2 -12       54.09       55.60      2.21 o 
   6   2 -12      183.67      180.26      5.14 o 
   7   2 -12     1508.55     1510.55     27.91 o 
   8   2 -12     1502.46     1511.81     28.44 o 
   9   2 -12      205.02      183.76      7.74 o 
  10   2 -12       95.23       81.54      6.99 o 
  11   2 -12      256.51      244.93      9.49 o 
  12   2 -12       45.12       32.88      5.61 o 
  13   2 -12       27.63       23.45      5.51 o 
  14   2 -12      134.91      143.81      8.65 o 
   1   3 -12      225.20      223.97      4.53 o 
   2   3 -12      583.78      597.76      9.25 o 
   3   3 -12        8.75       11.48      2.12 o 
   4   3 -12      267.86      255.67      6.70 o 
   5   3 -12      196.07      193.16      6.08 o 
   6   3 -12       36.10       30.81      4.17 o 
   7   3 -12      367.50      369.51      9.07 o 
   8   3 -12       56.00       62.94      9.80 o 
   9   3 -12      298.83      286.39     10.34 o 
  10   3 -12      151.89      153.32      8.07 o 
  11   3 -12       18.58       16.92      5.22 o 
  12   3 -12       37.71       43.69      6.38 o 
  13   3 -12      116.40      129.80      8.62 o 
   0   4 -12       29.27       27.15      3.92 o 
   1   4 -12      184.47      176.95      4.60 o 
   2   4 -12       78.62       71.04      4.30 o 
   3   4 -12      110.97      104.70      4.85 o 
   4   4 -12      243.11      225.48      7.97 o 
   5   4 -12       38.03       32.33      3.70 o 
   6   4 -12       23.66       21.14      3.75 o 
   7   4 -12      147.10      154.81      6.21 o 
   8   4 -12       31.13       34.04      4.55 o 
   9   4 -12       30.73       28.12      5.71 o 
  10   4 -12      207.51      204.07     11.75 o 
  11   4 -12       24.75       27.77      6.40 o 
   1   5 -12       72.54       74.27      5.74 o 
   2   5 -12       51.02       46.97      5.37 o 
   3   5 -12       14.28       19.15      4.16 o 
   4   5 -12       22.97       22.99      4.36 o 
   5   5 -12       28.37       32.41      4.62 o 
   6   5 -12       17.81       20.28      4.34 o 
   7   5 -12       28.85       32.88      5.03 o 
   8   5 -12       19.14       15.51      4.88 o 
   2   0 -11     3014.64     3191.30     41.14 o 
   4   0 -11     2856.55     3048.67     57.26 o 
   6   0 -11     1199.33     1226.87     21.46 o 
   8   0 -11      280.53      217.61     32.89 o 
  10   0 -11     2602.94     2594.78     44.31 o 
  12   0 -11      495.48      493.44     18.28 o 
  14   0 -11      169.24      172.50     11.78 o 
   0   1 -11     1416.58     1442.86     20.11 o 
   1   1 -11       17.64        8.31      1.35 o 
   2   1 -11     2029.79     2074.92     19.33 o 
   3   1 -11       51.83       72.68      4.40 o 
   4   1 -11     2710.67     2751.37     31.05 o 
   5   1 -11       86.09       93.41      2.72 o 
   6   1 -11      435.86      429.77      6.76 o 
   7   1 -11      104.24      101.71      3.47 o 
   8   1 -11      545.30      545.67      8.58 o 
   9   1 -11      616.38      618.76      9.56 o 
  10   1 -11     1059.39     1056.74     17.18 o 
  11   1 -11      386.91      372.26     11.05 o 
  12   1 -11      339.51      336.62     21.50 o 
  13   1 -11        9.16        0.59      4.24 o 
  14   1 -11       19.84       30.08      7.83 o 
  15   1 -11      123.57      123.99     11.63 o 
   1   2 -11      108.00      138.05      3.07 o 
   2   2 -11       77.60       92.57      2.79 o 
   3   2 -11      553.48      554.74      8.25 o 
   4   2 -11       19.85       27.11      2.99 o 
   5   2 -11      554.83      561.21      7.50 o 
   6   2 -11     2297.37     2255.96     31.19 o 
   7   2 -11      286.42      293.87      9.01 o 
   8   2 -11      325.10      326.26     10.05 o 
   9   2 -11      858.74      837.76     18.61 o 
  10   2 -11      274.41      271.87      9.53 o 
  11   2 -11       84.24       75.67      6.51 o 
  12   2 -11       74.27       80.09      6.16 o 
  13   2 -11       17.42       12.70      5.13 o 
  14   2 -11       32.74       30.93      6.29 o 
   0   3 -11      372.22      328.71      7.20 o 
   1   3 -11       43.69       44.36      3.21 o 
   2   3 -11      131.76      143.24      3.89 o 
   3   3 -11      336.11      313.86      5.99 o 
   4   3 -11       95.12       89.02      4.02 o 
   5   3 -11      731.36      700.92     12.87 o 
   6   3 -11      860.23      896.05     15.54 o 
   7   3 -11      194.48      182.42      5.95 o 
   8   3 -11      150.58      141.31      6.97 o 
   9   3 -11       76.32       82.38      5.95 o 
  10   3 -11       59.87       56.88      6.07 o 
  11   3 -11      173.98      195.32      8.99 o 
  12   3 -11      211.68      244.86     10.61 o 
  13   3 -11       35.92       32.35      6.63 o 
   1   4 -11      216.66      218.30      4.99 o 
   2   4 -11      158.71      150.25      5.50 o 
   3   4 -11      166.70      165.09      5.77 o 
   4   4 -11       21.03       20.14      3.38 o 
   5   4 -11       82.09       93.21      4.74 o 
   6   4 -11       51.75       49.05      4.57 o 
   7   4 -11      145.67      147.41      6.18 o 
   8   4 -11      361.87      346.07      9.47 o 
   9   4 -11      571.90      547.87     15.72 o 
  10   4 -11       33.85       28.33      5.84 o 
  11   4 -11        5.09        6.70      5.21 o 
   0   5 -11       51.10       47.00      6.00 o 
   1   5 -11      118.76      131.35      5.81 o 
   2   5 -11        7.16        6.77      3.74 o 
   3   5 -11      201.70      208.68      7.31 o 
   4   5 -11        5.42        3.04      3.82 o 
   5   5 -11       25.50       31.38      6.37 o 
   6   5 -11       18.16       19.49      4.23 o 
   7   5 -11       16.01       15.95      4.58 o 
   8   5 -11       99.07       85.95      6.09 o 
   0   0 -10      368.86      314.01      6.16 o 
   2   0 -10       87.98       73.05      2.34 o 
   4   0 -10     2357.31     2514.95     39.98 o 
   6   0 -10      318.08      366.21      8.44 o 
   8   0 -10     1620.27     1651.59     40.10 o 
  10   0 -10     2385.85     2338.44     53.86 o 
  12   0 -10      699.32      711.94     23.21 o 
  14   0 -10       28.57       42.92      7.87 o 
   1   1 -10      436.88      462.22      7.61 o 
   2   1 -10     4451.16     4513.21     40.30 o 
   3   1 -10     1896.16     1968.68     20.16 o 
   4   1 -10     1577.64     1694.49     17.63 o 
   5   1 -10      300.49      273.89      4.72 o 
   6   1 -10       51.97       67.37      2.49 o 
   7   1 -10      411.40      437.86      7.01 o 
   8   1 -10      126.98      120.54      3.51 o 
   9   1 -10      135.41      136.07      3.95 o 
  10   1 -10      906.18      936.99     15.49 o 
  11   1 -10      209.68      211.74      6.52 o 
  12   1 -10       70.45       84.25     10.70 o 
  13   1 -10       38.64       42.34     13.04 o 
  14   1 -10       48.77       59.58      9.12 o 
  15   1 -10       13.18       16.54      8.00 o 
   0   2 -10     7252.56     7723.18     97.58 o 
   1   2 -10      585.68      642.02      8.05 o 
   2   2 -10      377.75      398.67      6.33 o 
   3   2 -10     1660.69     1635.59     19.94 o 
   4   2 -10      703.28      706.10      8.71 o 
   5   2 -10      518.20      525.17      7.93 o 
   6   2 -10       99.57      110.09      3.86 o 
   7   2 -10      107.99      107.08      5.65 o 
   8   2 -10      544.63      583.07     15.36 o 
   9   2 -10        8.16        4.79      3.51 o 
  10   2 -10      151.39      151.64      7.19 o 
  11   2 -10       33.93       26.53      4.75 o 
  12   2 -10       97.24       92.05      8.72 o 
  13   2 -10      124.81      119.44      7.54 o 
  14   2 -10        2.06        2.76      5.91 o 
  15   2 -10        7.31       14.90      8.56 o 
   1   3 -10     1010.89     1051.44     12.63 o 
   2   3 -10      164.13      160.51      4.06 o 
   3   3 -10      282.75      269.00      5.38 o 
   4   3 -10      110.78      107.35      5.19 o 
   5   3 -10      878.19      874.26     14.91 o 
   6   3 -10      948.27      927.94     17.36 o 
   7   3 -10     1538.32     1483.20     23.15 o 
   8   3 -10      119.24      112.34      6.44 o 
   9   3 -10       58.78       58.66      5.96 o 
  10   3 -10        7.65       10.42      4.52 o 
  11   3 -10       27.16       22.40      4.99 o 
  12   3 -10       42.83       37.40      6.23 o 
  13   3 -10        7.74        7.57      5.71 o 
   0   4 -10      443.54      437.81      9.30 o 
   1   4 -10      130.13      137.75      4.45 o 
   2   4 -10       38.83       35.10      3.59 o 
   3   4 -10       66.83       57.09      9.44 o 
   4   4 -10      105.98      104.00      4.94 o 
   5   4 -10      193.18      198.36      6.56 o 
   6   4 -10      293.88      297.88      8.28 o 
   7   4 -10      174.31      183.11      6.54 o 
   8   4 -10       74.84       68.60      5.32 o 
   9   4 -10       15.98       13.26      4.80 o 
  10   4 -10      180.10      163.53      8.67 o 
  11   4 -10       59.14       70.00      7.68 o 
   1   5 -10       48.73       49.84      4.67 o 
   2   5 -10       13.55        7.00      3.61 o 
   3   5 -10       32.99       33.72      8.67 o 
   4   5 -10        5.01        3.76      3.79 o 
   5   5 -10      174.61      182.67      7.06 o 
   6   5 -10       46.72       42.79      6.23 o 
   7   5 -10        5.27        3.35      3.80 o 
   8   5 -10       15.99       14.32      4.66 o 
   0   6 -10        8.26       11.18      8.52 o 
   2   0  -9     6974.70     6766.02     89.62 o 
   4   0  -9     1694.67     1930.52     31.13 o 
   6   0  -9     1767.26     1855.45     31.06 o 
   8   0  -9      751.38      680.92     19.84 o 
  10   0  -9      378.43      388.13     10.18 o 
  12   0  -9     1567.71     1559.10     41.88 o 
  14   0  -9       79.66       95.84      9.08 o 
  16   0  -9        1.63        7.54      8.02 o 
   0   1  -9     1703.49     1605.91     53.34 o 
   1   1  -9       12.72       17.69      2.27 o 
   2   1  -9      675.52      674.97      7.64 o 
   3   1  -9      894.73      922.45     13.14 o 
   4   1  -9     1135.20     1177.01     12.67 o 
   5   1  -9       13.13       13.17      1.70 o 
   6   1  -9      705.11      783.65     11.51 o 
   7   1  -9      687.82      714.37      9.97 o 
   8   1  -9      586.61      589.61      8.90 o 
   9   1  -9      920.64      921.62     12.71 o 
  10   1  -9      342.50      360.14      8.09 o 
  11   1  -9      191.19      197.66      6.23 o 
  12   1  -9      854.08      863.61     15.36 o 
  13   1  -9       33.71       33.49      5.38 o 
  14   1  -9      133.76      126.23     10.18 o 
  15   1  -9        5.97       -1.62      7.38 o 
   1   2  -9     1436.31     1508.92     16.24 o 
   2   2  -9      316.71      325.71      5.48 o 
   3   2  -9      347.30      341.43      5.72 o 
   4   2  -9       27.94       37.83      5.14 o 
   5   2  -9      355.28      380.24      5.35 o 
   6   2  -9      226.86      230.41      5.54 o 
   7   2  -9      310.33      298.06     12.14 o 
   8   2  -9      780.51      793.90     17.23 o 
   9   2  -9      288.69      273.74      8.98 o 
  10   2  -9       98.29      101.27      5.99 o 
  11   2  -9       27.50       22.94      4.39 o 
  12   2  -9       57.21       50.37     12.84 o 
  13   2  -9      209.62      202.04      9.32 o 
  14   2  -9       80.19       97.83      7.40 o 
  15   2  -9        4.79        5.77      6.08 o 
   0   3  -9      312.77      291.15      6.51 o 
   1   3  -9      757.80      736.18      9.45 o 
   2   3  -9      171.93      180.22      4.25 o 
   3   3  -9      469.84      448.28      7.46 o 
   4   3  -9      721.77      699.85     12.56 o 
   5   3  -9      256.59      266.49      6.95 o 
   6   3  -9      312.73      288.47      8.64 o 
   7   3  -9      513.84      509.01     10.70 o 
   8   3  -9      101.52       87.92      5.67 o 
   9   3  -9       57.80       49.23      5.41 o 
  10   3  -9        5.55        2.59      6.71 o 
  11   3  -9       18.66       12.48      4.88 o 
  12   3  -9       64.35       66.23      7.01 o 
  13   3  -9       15.29        5.31      5.46 o 
   1   4  -9      740.07      747.42     11.58 o 
   2   4  -9       54.90       51.96      7.81 o 
   3   4  -9      120.40      117.76      4.96 o 
   4   4  -9      436.80      440.70      9.86 o 
   5   4  -9      255.81      242.56      7.08 o 
   6   4  -9      150.58      147.30      5.81 o 
   7   4  -9      422.69      400.33      9.95 o 
   8   4  -9      168.52      158.70      6.43 o 
   9   4  -9       52.95       72.73     14.24 o 
  10   4  -9      124.52      125.03      7.87 o 
  11   4  -9       85.08       88.43      8.41 o 
  12   4  -9       20.89       13.15      9.04 o 
   0   5  -9       99.06       97.07     10.46 o 
   1   5  -9      234.06      245.72      7.64 o 
   2   5  -9       47.05       47.47      4.69 o 
   3   5  -9       22.23       20.14      3.90 o 
   4   5  -9      188.27      192.88      7.04 o 
   5   5  -9       29.61       36.22      8.68 o 
   6   5  -9       10.76        5.90      3.95 o 
   7   5  -9       46.78       49.19      5.24 o 
   8   5  -9      105.23      104.40      6.22 o 
   9   5  -9       20.15       34.92      9.60 o 
   1   6  -9       26.22       31.15      6.46 o 
   2   6  -9        2.22        0.70      5.59 o 
   0   0  -8    22007.93    20773.31    452.70 o 
   2   0  -8     6137.42     5952.24     74.30 o 
   4   0  -8     1316.97     1360.70     27.38 o 
   6   0  -8       67.55       62.35      4.51 o 
   8   0  -8     1191.24     1123.01     44.89 o 
  10   0  -8       73.31       78.22      8.22 o 
  12   0  -8      820.97      842.14     25.97 o 
  14   0  -8      231.97      226.79     13.05 o 
  16   0  -8      151.07      158.00     12.55 o 
   1   1  -8        3.49        3.13      0.65 o 
   2   1  -8     1411.39     1409.53     14.61 o 
   3   1  -8      485.81      511.23      6.09 o 
   4   1  -8      218.31      228.91      3.41 o 
   5   1  -8      286.25      310.97      5.03 o 
   6   1  -8      968.49     1028.71     12.96 o 
   7   1  -8      141.93      141.86      3.45 o 
   8   1  -8       14.74       18.51      3.25 o 
   9   1  -8      153.64      159.95      4.92 o 
  10   1  -8      249.61      251.38      6.54 o 
  11   1  -8      420.40      423.50     11.21 o 
  12   1  -8      367.33      364.04      8.74 o 
  13   1  -8      186.76      178.66      7.94 o 
  14   1  -8        6.88        5.98      6.34 o 
  15   1  -8      148.27      153.64     12.13 o 
   0   2  -8      290.48      260.16      6.42 o 
   1   2  -8     1092.12     1185.57     13.13 o 
   2   2  -8      127.37      128.29      3.07 o 
   3   2  -8      440.91      454.53      6.77 o 
   4   2  -8     1657.28     1695.46     20.14 o 
   5   2  -8     1101.42     1128.78     11.39 o 
   6   2  -8      438.98      481.59      7.16 o 
   7   2  -8      807.09      792.08     16.85 o 
   8   2  -8       11.09        7.92      5.46 o 
   9   2  -8       18.39       16.14      4.44 o 
  10   2  -8      209.00      213.92      8.35 o 
  11   2  -8       35.72       23.69      7.18 o 
  12   2  -8      533.17      533.99     14.64 o 
  13   2  -8       38.18       35.95      9.64 o 
  14   2  -8       41.57       41.29      6.38 o 
  15   2  -8       41.39       40.68      7.05 o 
   1   3  -8      184.90      209.39      4.10 o 
   2   3  -8      537.08      557.28      8.47 o 
   3   3  -8      190.85      187.16      4.29 o 
   4   3  -8       62.55       59.44      3.39 o 
   5   3  -8      335.16      313.57      7.64 o 
   6   3  -8      817.11      805.37     14.20 o 
   7   3  -8     1404.99     1359.16     21.57 o 
   8   3  -8       21.25       14.68      4.51 o 
   9   3  -8       98.87       84.60      6.28 o 
  10   3  -8       38.86       26.81      4.93 o 
  11   3  -8       24.55       19.03      5.07 o 
  12   3  -8       23.36       27.24      5.88 o 
  13   3  -8      217.97      224.11     11.81 o 
  14   3  -8       28.14       26.02      6.60 o 
   0   4  -8      391.88      410.10      8.81 o 
   1   4  -8       81.80       83.91      3.64 o 
   2   4  -8      279.75      269.37      7.06 o 
   3   4  -8      249.03      250.57      6.93 o 
   4   4  -8      500.21      485.95     10.43 o 
   5   4  -8       65.81       66.06      4.51 o 
   6   4  -8      154.22      172.60      6.63 o 
   7   4  -8      179.14      170.21      6.27 o 
   8   4  -8       43.40       36.48      4.26 o 
   9   4  -8      129.95      123.31      8.84 o 
  10   4  -8      146.52      124.33      7.76 o 
  11   4  -8       48.71       41.59      6.66 o 
  12   4  -8       13.07       18.94      6.17 o 
   1   5  -8       22.57       13.64      3.62 o 
   2   5  -8       75.72       80.63      5.12 o 
   3   5  -8       36.56       36.93      4.47 o 
   4   5  -8       84.54       93.75      5.46 o 
   5   5  -8       12.87       15.91      5.74 o 
   6   5  -8       66.60       66.40      8.95 o 
   7   5  -8       39.56       31.85      5.38 o 
   8   5  -8        7.61        7.24      4.29 o 
   9   5  -8       97.41      119.06      8.56 o 
   0   6  -8       48.41       54.52     10.43 o 
   1   6  -8       31.70       44.25      7.05 o 
   2   6  -8       41.03       57.26      7.33 o 
   2   0  -7     2721.95     2689.47     43.51 o 
   4   0  -7     4328.48     4348.03     67.69 o 
   6   0  -7     2464.57     2418.67     55.28 o 
   8   0  -7       98.31       79.32      4.12 o 
  10   0  -7       49.97       42.42      9.03 o 
  12   0  -7     1252.70     1181.51     34.09 o 
  14   0  -7      282.69      303.45     15.04 o 
  16   0  -7       68.30       83.62     11.24 o 
   0   1  -7     9038.87     8908.52    136.08 o 
   1   1  -7     1260.42     1223.45     19.66 o 
   2   1  -7     1898.10     1894.52     17.50 o 
   3   1  -7     1256.84     1298.33     12.35 o 
   4   1  -7      255.09      265.43      4.31 o 
   5   1  -7      499.65      486.15      6.87 o 
   6   1  -7     1893.31     1900.33     26.78 o 
   7   1  -7      108.75      101.15      2.87 o 
   8   1  -7      896.32      853.24     11.51 o 
   9   1  -7      197.96      192.10      5.41 o 
  10   1  -7      521.04      517.75     10.12 o 
  11   1  -7       68.30       65.52      4.00 o 
  12   1  -7      164.90      168.91      5.92 o 
  13   1  -7       79.62       82.90      5.03 o 
  14   1  -7      167.48      166.97     11.74 o 
  15   1  -7       52.01       65.01      9.68 o 
  16   1  -7        4.61        8.68      8.14 o 
   1   2  -7        6.75       12.23      1.22 o 
   2   2  -7     1314.87     1289.73     15.62 o 
   3   2  -7      396.84      403.14      6.20 o 
   4   2  -7     2496.57     2531.39     25.68 o 
   5   2  -7     1938.62     1908.27     19.93 o 
   6   2  -7      545.67      576.73      8.19 o 
   7   2  -7       62.20       61.96      3.10 o 
   8   2  -7      163.34      169.90      6.87 o 
   9   2  -7      169.08      172.71      7.18 o 
  10   2  -7       77.77       73.22      5.23 o 
  11   2  -7       56.52       47.47      5.30 o 
  12   2  -7       26.71       29.62      7.47 o 
  13   2  -7      331.04      335.14     11.58 o 
  14   2  -7       24.49       19.85      5.70 o 
  15   2  -7       51.54       47.58      7.15 o 
   0   3  -7       51.41       45.71      3.31 o 
   1   3  -7     1594.53     1645.93     18.05 o 
   2   3  -7       94.76      114.47      3.34 o 
   3   3  -7      521.77      552.97      8.40 o 
   4   3  -7      294.61      282.52      6.79 o 
   5   3  -7      278.43      284.48      7.01 o 
   6   3  -7       74.98       77.13      4.06 o 
   7   3  -7      660.31      628.02     12.16 o 
   8   3  -7      254.62      246.76      9.06 o 
   9   3  -7        6.39        3.77      4.11 o 
  10   3  -7       52.92       48.54      5.83 o 
  11   3  -7       13.45       16.03      4.86 o 
  12   3  -7       40.08       50.32     16.34 o 
  13   3  -7      109.16      119.69     10.27 o 
  14   3  -7       11.07        8.81      5.77 o 
   1   4  -7      379.06      364.85      8.31 o 
   2   4  -7      218.30      226.25      6.45 o 
   3   4  -7      439.43      444.46      9.49 o 
   4   4  -7      261.12      256.76      7.18 o 
   5   4  -7       14.69       11.38      3.05 o 
   6   4  -7       59.02       58.35      4.43 o 
   7   4  -7       84.99       73.75      4.83 o 
   8   4  -7       95.48       82.86      5.10 o 
   9   4  -7      181.35      180.37      8.82 o 
  10   4  -7       76.08       78.45      7.96 o 
  11   4  -7       68.12       56.60      7.03 o 
  12   4  -7        9.71       16.33      6.97 o 
   0   5  -7      117.80      109.99      8.91 o 
   1   5  -7       82.90       93.73      7.78 o 
   2   5  -7      463.66      469.27     10.71 o 
   3   5  -7      325.19      318.76      8.67 o 
   4   5  -7      176.87      180.46      6.83 o 
   5   5  -7      234.09      235.28      7.76 o 
   6   5  -7       53.77       59.35      5.27 o 
   7   5  -7       47.98       49.37      5.26 o 
   8   5  -7      117.98      127.39      6.53 o 
   9   5  -7        7.48        4.40      6.15 o 
   1   6  -7       76.62       87.66      8.16 o 
   2   6  -7       30.82       41.85      6.71 o 
   3   6  -7        3.75        1.31      5.78 o 
   0   0  -6    17061.23    15443.30    193.11 o 
   2   0  -6     5992.87     6045.77     92.05 o 
   4   0  -6     2099.97     2042.90     45.48 o 
   6   0  -6     1226.03     1250.27     30.04 o 
   8   0  -6     1003.82     1019.14     18.74 o 
  10   0  -6      381.45      418.99     10.37 o 
  12   0  -6      356.59      378.41     15.35 o 
  14   0  -6      121.83      140.28     10.99 o 
  16   0  -6       48.52       57.96     10.93 o 
   1   1  -6     2847.38     2863.38     28.21 o 
   2   1  -6     7791.30     8017.31     70.81 o 
   3   1  -6      862.17      869.35      9.95 o 
   4   1  -6       30.34       30.49      1.59 o 
   5   1  -6     1482.98     1654.05     19.24 o 
   6   1  -6      800.51      819.36     10.74 o 
   7   1  -6      131.78      121.17      3.12 o 
   8   1  -6      742.90      744.26     10.32 o 
   9   1  -6      337.40      357.05      7.63 o 
  10   1  -6      115.17      121.72      4.62 o 
  11   1  -6      200.79      195.85      6.01 o 
  12   1  -6       86.03       81.78      4.44 o 
  13   1  -6       28.86       28.06      4.09 o 
  14   1  -6      103.14      122.27      7.29 o 
  15   1  -6      256.85      244.30     14.50 o 
  16   1  -6       34.53       58.17     10.22 o 
   0   2  -6     3036.32     3028.74     48.04 o 
   1   2  -6      773.69      798.84      9.21 o 
   2   2  -6        7.70        9.80      2.15 o 
   3   2  -6       23.67       23.88      1.48 o 
   4   2  -6     2063.78     2123.39     21.86 o 
   5   2  -6        2.79        0.81      3.15 o 
   6   2  -6      270.99      264.78      5.76 o 
   7   2  -6      875.48      891.62     14.08 o 
   8   2  -6      569.81      574.48     10.45 o 
   9   2  -6       21.53       11.19      4.40 o 
  10   2  -6      102.99       96.22      5.56 o 
  11   2  -6        0.26        3.49      3.57 o 
  12   2  -6       77.79       85.55      6.29 o 
  13   2  -6       11.80        9.06      4.84 o 
  14   2  -6       86.52       95.45      7.21 o 
  15   2  -6      114.42      113.95      8.14 o 
   1   3  -6      137.00      121.93      3.03 o 
   2   3  -6      596.10      585.52      8.74 o 
   3   3  -6      268.52      295.10      5.49 o 
   4   3  -6      237.64      241.34      6.20 o 
   5   3  -6      392.30      411.21      8.69 o 
   6   3  -6      425.16      401.99      8.82 o 
   7   3  -6      869.18      834.87     14.81 o 
   8   3  -6      510.59      497.44     13.22 o 
   9   3  -6      393.30      390.38     11.89 o 
  10   3  -6       40.18       41.45      5.49 o 
  11   3  -6      378.93      363.79     12.16 o 
  12   3  -6       79.68       91.06      7.40 o 
  13   3  -6       35.64       42.46      6.67 o 
  14   3  -6       19.50       17.21      6.23 o 
   0   4  -6       12.56        5.86      2.69 o 
   1   4  -6      227.94      204.24      5.87 o 
   2   4  -6      800.88      806.52     13.97 o 
   3   4  -6      358.34      354.89      8.27 o 
   4   4  -6      253.92      244.95      6.91 o 
   5   4  -6      211.06      200.31      6.42 o 
   6   4  -6       95.56       88.59      4.64 o 
   7   4  -6        7.21       13.18      3.61 o 
   8   4  -6       16.28       12.83      3.37 o 
   9   4  -6       92.36       88.21      6.33 o 
  10   4  -6        7.60        9.11      5.01 o 
  11   4  -6       25.47       35.40      6.28 o 
  12   4  -6       19.07       17.25      6.15 o 
   1   5  -6      349.73      350.37     11.24 o 
   2   5  -6      211.28      190.35     18.46 o 
   3   5  -6       24.62       28.44      4.14 o 
   4   5  -6        3.65        5.16      3.48 o 
   5   5  -6       96.57       91.39      8.00 o 
   6   5  -6       39.34       32.53      4.65 o 
   7   5  -6        6.30        4.37      4.01 o 
   8   5  -6       16.29       16.12      4.47 o 
   9   5  -6      121.22      128.37      8.58 o 
   0   6  -6       92.94       91.87     11.80 o 
   1   6  -6        0.17        2.97      6.25 o 
   2   6  -6       10.58        5.56      5.62 o 
   3   6  -6        0.26        3.93      7.52 o 
   2   0  -5      626.57      675.17     11.30 o 
   4   0  -5      267.23      303.34      9.29 o 
   6   0  -5      780.00      712.76     13.35 o 
   8   0  -5      899.66      865.08     20.48 o 
  10   0  -5     1715.96     1728.53     30.41 o 
  12   0  -5      145.83      154.94      9.81 o 
  14   0  -5       44.58       48.64      8.33 o 
  16   0  -5       73.40       82.35     10.97 o 
   0   1  -5     1019.56     1013.49     16.73 o 
   1   1  -5     1558.23     1570.63     16.01 o 
   2   1  -5     8008.76     8054.02     71.62 o 
   3   1  -5     3885.09     4112.03     39.37 o 
   4   1  -5     1682.49     1650.61     18.90 o 
   5   1  -5      621.55      629.99      8.35 o 
   6   1  -5      277.94      306.07      5.01 o 
   7   1  -5      120.18      109.61      2.92 o 
   8   1  -5      646.19      587.98      8.71 o 
   9   1  -5      206.08      198.71      5.49 o 
  10   1  -5       33.98       32.92      5.48 o 
  11   1  -5      132.83      121.02      4.80 o 
  12   1  -5       65.73       66.26      4.40 o 
  13   1  -5      355.87      352.67      8.92 o 
  14   1  -5      359.51      363.81     15.86 o 
  15   1  -5      120.88      134.21     11.26 o 
  16   1  -5       33.63       44.65      9.74 o 
   1   2  -5       89.71       86.78      2.12 o 
   2   2  -5      482.83      461.37      5.76 o 
   3   2  -5      749.34      745.37      8.56 o 
   4   2  -5      755.48      835.93      9.46 o 
   5   2  -5     1683.33     1663.74     19.90 o 
   6   2  -5      109.31       99.68      3.47 o 
   7   2  -5        7.80        6.33      1.92 o 
   8   2  -5      141.02      144.38      4.63 o 
   9   2  -5       90.05       76.16      4.56 o 
  10   2  -5      656.16      678.19     15.97 o 
  11   2  -5      121.63      115.94      6.40 o 
  12   2  -5       20.39       18.78      4.51 o 
  13   2  -5       92.29       81.51      6.31 o 
  14   2  -5      135.96      130.14      8.06 o 
  15   2  -5       20.21       14.86      6.86 o 
   0   3  -5      440.64      446.25      9.99 o 
   1   3  -5      233.94      235.49      4.71 o 
   2   3  -5      859.39      845.00      9.95 o 
   3   3  -5      657.53      666.03      9.50 o 
   4   3  -5      721.44      742.83     12.63 o 
   5   3  -5      789.34      793.68     13.47 o 
   6   3  -5      445.11      423.73      9.11 o 
   7   3  -5      438.06      437.47      9.62 o 
   8   3  -5       52.61       45.01      5.00 o 
   9   3  -5       38.85       31.00      4.81 o 
  10   3  -5       21.56       17.24      4.33 o 
  11   3  -5       61.95       72.83      6.76 o 
  12   3  -5       57.85       53.01      6.41 o 
  13   3  -5       46.77       43.59      6.56 o 
  14   3  -5       27.87       28.50      6.41 o 
   1   4  -5      452.71      461.78     10.94 o 
   2   4  -5      255.33      255.77      6.71 o 
   3   4  -5      227.41      216.04      7.99 o 
   4   4  -5      636.35      656.37     12.44 o 
   5   4  -5      494.65      482.86     10.26 o 
   6   4  -5       39.81       38.79      3.89 o 
   7   4  -5       28.07       22.97      3.64 o 
   8   4  -5       48.39       41.73      4.51 o 
   9   4  -5       90.64       80.73      6.91 o 
  10   4  -5       13.34        7.93      4.98 o 
  11   4  -5        4.40        1.20      5.15 o 
  12   4  -5       19.88       25.07      6.54 o 
   0   5  -5      319.55      307.35     14.44 o 
   1   5  -5      204.73      194.62      8.39 o 
   2   5  -5      144.81      143.34      7.20 o 
   3   5  -5       12.62        6.94      3.33 o 
   4   5  -5        0.33        0.52      3.45 o 
   5   5  -5       29.73       23.36      4.15 o 
   6   5  -5       88.28       86.31      5.74 o 
   7   5  -5       44.54       49.84      5.28 o 
   8   5  -5       18.37       18.51      4.47 o 
   9   5  -5       38.82       33.01      6.90 o 
   1   6  -5       74.33       88.57      8.12 o 
   2   6  -5       19.56       18.10      5.99 o 
   3   6  -5       66.93       72.09     10.72 o 
   0   0  -4     8785.30     8350.11    105.78 o 
   2   0  -4     1755.85     1680.37    136.18 o 
   4   0  -4    17608.66    17401.50    365.59 o 
   6   0  -4     1597.40     1752.80     28.76 o 
   8   0  -4       25.81       13.33      4.57 o 
  10   0  -4      666.71      672.91     14.27 o 
  12   0  -4      517.02      528.26     18.95 o 
  14   0  -4      161.18      157.15     11.01 o 
  16   0  -4      105.98      109.38     11.20 o 
   1   1  -4     1720.23     1752.14     21.12 o 
   2   1  -4     5833.68     5876.85     52.41 o 
   3   1  -4       21.96       21.10      1.06 o 
   4   1  -4      754.80      721.42      8.99 o 
   5   1  -4      711.98      748.76      9.57 o 
   6   1  -4     1828.05     1873.52     21.73 o 
   7   1  -4       39.78       54.46      2.20 o 
   8   1  -4      384.71      391.76      6.49 o 
   9   1  -4      255.32      279.65      6.63 o 
  10   1  -4      456.20      474.46      9.48 o 
  11   1  -4      142.71      150.53      5.36 o 
  12   1  -4       81.17       74.44      4.48 o 
  13   1  -4       83.06       80.34      6.82 o 
  14   1  -4      196.24      202.20      8.84 o 
  15   1  -4      154.70      157.15      8.56 o 
  16   1  -4      109.24      115.33     11.63 o 
   0   2  -4     1423.00     1386.57     23.25 o 
   1   2  -4       76.17       63.83      1.82 o 
   2   2  -4     1450.98     1573.99     16.33 o 
   3   2  -4     2223.88     2469.71     24.92 o 
   4   2  -4     1833.47     1738.98     20.45 o 
   5   2  -4     2154.81     2154.00     25.08 o 
   6   2  -4     2177.35     2331.27     31.55 o 
   7   2  -4       72.15       74.75      3.26 o 
   8   2  -4      236.61      242.15      6.02 o 
   9   2  -4      351.04      342.02      7.75 o 
  10   2  -4       41.20       44.82      4.74 o 
  11   2  -4       21.64       15.50      4.29 o 
  12   2  -4        7.40        5.32      5.38 o 
  13   2  -4        0.05       -0.74      4.46 o 
  14   2  -4      196.22      192.52      9.27 o 
  15   2  -4       98.81       98.24      7.66 o 
   1   3  -4     1711.81     1648.19     30.88 o 
   2   3  -4      767.65      778.84      9.28 o 
   3   3  -4      388.26      392.36      5.58 o 
   4   3  -4      226.33      220.13      5.71 o 
   5   3  -4      108.84      117.14      4.39 o 
   6   3  -4      337.25      356.06      8.04 o 
   7   3  -4      199.17      182.80      5.88 o 
   8   3  -4       19.85       20.25      7.23 o 
   9   3  -4      496.60      488.33     13.37 o 
  10   3  -4       24.86       25.75      4.60 o 
  11   3  -4      377.60      355.89     11.94 o 
  12   3  -4       38.60       47.44      6.22 o 
  13   3  -4       51.61       50.12      6.78 o 
  14   3  -4       43.79       46.31      7.20 o 
   0   4  -4      281.37      284.98      6.84 o 
   1   4  -4      105.99      100.22      3.57 o 
   2   4  -4       49.10       56.07      4.73 o 
   3   4  -4      215.44      215.03      6.25 o 
   4   4  -4      419.16      399.24      8.96 o 
   5   4  -4      137.68      131.31      5.13 o 
   6   4  -4       93.02       87.12      4.54 o 
   7   4  -4       83.76       76.73      4.63 o 
   8   4  -4       98.73       88.10      4.98 o 
   9   4  -4        8.12        4.76      4.42 o 
  10   4  -4        6.20        1.38      4.88 o 
  11   4  -4      193.62      205.29      9.89 o 
  12   4  -4       41.32       45.35      6.94 o 
   1   5  -4       65.41       77.85      6.14 o 
   2   5  -4      181.29      179.21      7.82 o 
   3   5  -4       28.39       33.62      5.06 o 
   4   5  -4       28.15       32.55      4.18 o 
   5   5  -4        9.06       15.30      3.82 o 
   6   5  -4       49.44       53.75      5.04 o 
   7   5  -4       98.78       90.08      5.56 o 
   8   5  -4       25.11       31.29      4.78 o 
   9   5  -4       98.33      106.17      8.00 o 
   0   6  -4      146.42      132.17     10.89 o 
   1   6  -4       28.06       27.80      5.96 o 
   2   6  -4      109.16      105.40      7.67 o 
   3   6  -4      160.92      184.40     12.90 o 
   4   6  -4       34.67       52.31     10.06 o 
   2   0  -3     2717.41     2966.25     63.32 o 
   4   0  -3      254.19      238.67     20.46 o 
   6   0  -3      543.20      579.97     11.29 o 
   8   0  -3     2845.45     2967.59     83.04 o 
  10   0  -3       56.98       66.35      4.88 o 
  12   0  -3       54.26       48.10      7.00 o 
  14   0  -3       81.45       86.78      9.08 o 
  16   0  -3       66.56       78.41     11.43 o 
   0   1  -3     2290.69     2331.13     36.95 o 
   1   1  -3     1648.83     1649.49     16.61 o 
   2   1  -3    13543.43    13177.50    116.56 o 
   3   1  -3     5798.56     6001.54     58.41 o 
   4   1  -3     1028.78     1079.69     12.59 o 
   5   1  -3     1166.30     1260.37     14.86 o 
   6   1  -3      111.59      125.41      2.85 o 
   7   1  -3      198.43      183.10      3.77 o 
   8   1  -3      871.41      867.64     11.80 o 
   9   1  -3      321.09      333.27      8.56 o 
  10   1  -3      353.59      358.01      8.10 o 
  11   1  -3      170.97      160.92      5.41 o 
  12   1  -3      142.25      130.06      5.21 o 
  13   1  -3       50.54       55.56     10.51 o 
  14   1  -3       75.13       80.66      6.92 o 
  15   1  -3      164.90      164.80      8.74 o 
  16   1  -3      150.05      139.20     12.47 o 
   1   2  -3     2795.29     2934.95     32.59 o 
   2   2  -3      231.42      215.84      3.61 o 
   3   2  -3     4629.56     4876.04     47.67 o 
   4   2  -3     1315.10     1410.10     16.94 o 
   5   2  -3      524.09      492.94      7.42 o 
   6   2  -3     1801.17     1722.32     23.97 o 
   7   2  -3       75.66       71.46      3.27 o 
   8   2  -3       22.18       30.49      4.26 o 
   9   2  -3      585.68      565.71     13.32 o 
  10   2  -3       90.09       80.91      4.16 o 
  11   2  -3       13.63       12.65      3.08 o 
  12   2  -3      146.08      133.09      7.19 o 
  13   2  -3       87.89       77.04     19.66 o 
  14   2  -3        6.57        7.04      5.35 o 
  15   2  -3       79.88       79.22     11.39 o 
   0   3  -3     1534.58     1550.40     26.42 o 
   1   3  -3       74.22       80.16      3.56 o 
   2   3  -3       60.43       69.51      2.34 o 
   3   3  -3     2457.13     2469.35     25.49 o 
   4   3  -3      440.22      462.10      7.35 o 
   5   3  -3      210.99      215.72      5.88 o 
   6   3  -3       45.74       42.58      4.17 o 
   7   3  -3      442.40      458.90     10.11 o 
   8   3  -3      266.01      242.55      8.59 o 
   9   3  -3      162.88      153.51      7.67 o 
  10   3  -3        5.71        5.00      3.99 o 
  11   3  -3      153.07      152.79      7.84 o 
  12   3  -3       34.45       28.71      7.95 o 
  13   3  -3       23.04       20.55      5.32 o 
  14   3  -3        1.91        2.77      5.57 o 
   1   4  -3      246.36      241.00      4.73 o 
   2   4  -3      173.89      177.96      6.82 o 
   3   4  -3      209.02      217.29      6.21 o 
   4   4  -3      134.77      135.59      5.14 o 
   5   4  -3       27.70       24.88      4.28 o 
   6   4  -3       51.23       50.73      6.76 o 
   7   4  -3      122.45      111.22      5.14 o 
   8   4  -3       52.77       43.53      4.27 o 
   9   4  -3      128.95      146.80      7.82 o 
  10   4  -3       66.40       77.85      7.22 o 
  11   4  -3       43.16       43.55      6.93 o 
  12   4  -3       24.29       24.11      6.26 o 
   0   5  -3       37.26       30.46      7.11 o 
   1   5  -3      306.83      315.32     11.31 o 
   2   5  -3      201.15      189.04      8.01 o 
   3   5  -3      147.06      145.70      7.20 o 
   4   5  -3       15.17       13.74      3.87 o 
   5   5  -3       16.97       12.30      3.78 o 
   6   5  -3       40.40       44.73      4.65 o 
   7   5  -3      266.24      271.48     10.90 o 
   8   5  -3       17.60       10.23      4.11 o 
   9   5  -3        1.38        2.99      5.75 o 
   1   6  -3       62.07       69.89      7.33 o 
   2   6  -3       98.31      112.94      8.19 o 
   3   6  -3       18.11       25.57      8.33 o 
   4   6  -3        5.62        3.57      7.54 o 
   2   0  -2     6269.61     6394.71    135.52 o 
   4   0  -2     4213.63     4246.67     65.42 o 
   6   0  -2      392.08      449.94     16.11 o 
   8   0  -2     4372.87     4864.48    151.72 o 
  10   0  -2       34.63       27.43      6.84 o 
  12   0  -2      244.29      252.84     12.26 o 
  14   0  -2      420.45      434.87     18.10 o 
  16   0  -2       77.19       90.27     11.39 o 
   1   1  -2     6295.81     6514.81     63.01 o 
   2   1  -2    19211.83    18867.80    181.95 o 
   3   1  -2    12109.01    12248.80    149.15 o 
   4   1  -2      497.55      467.84      6.21 o 
   5   1  -2      259.58      240.43      4.34 o 
   6   1  -2       24.74       11.99      1.63 o 
   7   1  -2      102.31      101.67      2.76 o 
   8   1  -2      119.94      128.32      3.55 o 
   9   1  -2      259.30      247.44      6.12 o 
  10   1  -2      503.07      491.46      9.78 o 
  11   1  -2       34.58       45.91      7.08 o 
  12   1  -2      220.02      216.30      9.78 o 
  13   1  -2       56.30       59.63      5.73 o 
  14   1  -2      226.78      212.97      9.02 o 
  15   1  -2       65.03       74.51      7.34 o 
  16   1  -2       53.35       61.54      7.54 o 
   0   2  -2      964.96      967.00     23.29 o 
   1   2  -2      785.50      816.09     10.15 o 
   2   2  -2     2872.18     3029.73     29.90 o 
   3   2  -2     1624.78     1694.09     17.37 o 
   4   2  -2     3333.32     3529.14     39.10 o 
   5   2  -2      546.08      630.54     11.01 o 
   6   2  -2        6.61        9.14      1.76 o 
   7   2  -2      209.81      202.88      5.19 o 
   8   2  -2      433.47      416.96      8.59 o 
   9   2  -2      104.61       91.23      4.03 o 
  10   2  -2       60.45       50.90      3.72 o 
  11   2  -2      175.66      174.06      5.96 o 
  12   2  -2      157.92      148.26      7.47 o 
  13   2  -2       56.85       48.17      7.94 o 
  14   2  -2      205.67      191.29      9.32 o 
  15   2  -2       24.39       23.17      6.71 o 
   1   3  -2      124.43      127.40      4.43 o 
   2   3  -2      548.39      557.79      7.99 o 
   3   3  -2      529.50      531.35      6.87 o 
   4   3  -2      113.82      127.65      3.90 o 
   5   3  -2      392.04      391.02      6.73 o 
   6   3  -2      387.87      365.50      8.07 o 
   7   3  -2      128.58      127.09      4.90 o 
   8   3  -2      127.52      121.85     12.47 o 
   9   3  -2       97.55       92.38      5.93 o 
  10   3  -2        9.51        5.67      4.01 o 
  11   3  -2       16.95       17.85      4.78 o 
  12   3  -2       37.12       31.74      5.84 o 
  13   3  -2       79.73       78.27      7.73 o 
  14   3  -2       32.01       40.46      6.97 o 
   0   4  -2      608.87      610.27     13.30 o 
   1   4  -2      201.35      208.57      4.31 o 
   2   4  -2      516.25      477.98      9.58 o 
   3   4  -2        2.82        3.03      2.35 o 
   4   4  -2      512.82      501.65     14.31 o 
   5   4  -2      215.34      203.66      6.29 o 
   6   4  -2       68.26       70.91      4.59 o 
   7   4  -2      278.77      272.81      7.70 o 
   8   4  -2      183.21      170.88      7.89 o 
   9   4  -2      156.85      146.63      7.73 o 
  10   4  -2       28.22       30.18      5.23 o 
  11   4  -2      241.45      241.32     10.54 o 
  12   4  -2       16.46       14.16      6.04 o 
   1   5  -2      500.90      509.19     13.66 o 
   2   5  -2       41.92       52.70      5.35 o 
   3   5  -2        8.57        8.21      4.09 o 
   4   5  -2       31.06       35.42      5.09 o 
   5   5  -2       14.69       19.99      3.82 o 
   6   5  -2      216.63      211.14      7.27 o 
   7   5  -2       54.72       58.28      5.23 o 
   8   5  -2        6.90       -0.28      3.94 o 
   9   5  -2       17.76       12.75      5.66 o 
   0   6  -2      685.65      685.32     25.30 o 
   1   6  -2       52.81       77.30      7.52 o 
   2   6  -2        1.88       -0.30      5.20 o 
   3   6  -2       20.37       28.96      8.46 o 
   4   6  -2        3.61       -5.01      7.27 o 
   2   0  -1     5097.67     4662.89    550.67 o 
   4   0  -1     4618.79     4534.24     72.16 o 
   6   0  -1     1083.01     1066.54     18.82 o 
   8   0  -1     1188.60     1360.88     35.14 o 
  10   0  -1      622.64      628.62     19.55 o 
  12   0  -1      321.97      323.25     13.96 o 
  14   0  -1      375.05      371.13     16.70 o 
  16   0  -1       35.99       33.14      9.14 o 
   0   1  -1    10189.87     9853.80    217.50 o 
   1   1  -1     4229.79     4417.31     42.35 o 
   2   1  -1    12115.40    12174.74    144.73 o 
   3   1  -1      674.50      661.65      8.29 o 
   4   1  -1      751.95      760.00      9.66 o 
   5   1  -1      890.98      883.52     10.96 o 
   6   1  -1     1464.32     1539.00     18.38 o 
   7   1  -1       43.24       34.47      2.26 o 
   8   1  -1      183.02      211.86      4.36 o 
   9   1  -1      166.13      154.21      4.74 o 
  10   1  -1       72.27       65.61      3.61 o 
  11   1  -1      225.30      203.83      6.05 o 
  12   1  -1      359.83      333.23      8.28 o 
  13   1  -1        4.42        2.22      3.13 o 
  14   1  -1       25.50       30.84      5.26 o 
  15   1  -1        9.42        2.81      4.88 o 
  16   1  -1        4.98        4.02      6.50 o 
   1   2  -1      803.73      797.59      9.94 o 
   2   2  -1     1446.12     1488.18     15.55 o 
   3   2  -1       69.15       70.19      1.72 o 
   4   2  -1      975.16     1031.62     12.97 o 
   5   2  -1     2597.54     2685.78     30.81 o 
   6   2  -1      131.64       94.81      3.45 o 
   7   2  -1      404.83      419.20      8.09 o 
   8   2  -1      166.34      159.22      4.94 o 
   9   2  -1      140.84      143.10      4.86 o 
  10   2  -1      238.18      223.66     10.30 o 
  11   2  -1      252.86      229.96      6.83 o 
  12   2  -1       13.08        7.88      3.19 o 
  13   2  -1      230.72      198.20      8.98 o 
  14   2  -1       78.19       75.94     10.26 o 
  15   2  -1        0.13       -0.29      5.33 o 
   0   3  -1      334.79      318.77      7.57 o 
   1   3  -1      689.33      694.79      9.00 o 
   2   3  -1      161.64      161.96      3.56 o 
   3   3  -1      347.57      349.76      5.19 o 
   4   3  -1      504.93      485.79      7.66 o 
   5   3  -1      314.79      323.02      5.94 o 
   6   3  -1      103.01       98.18      3.37 o 
   7   3  -1      194.82      187.11      7.29 o 
   8   3  -1       87.20       86.60      5.44 o 
   9   3  -1      175.21      163.82      8.31 o 
  10   3  -1      103.76       75.78      5.64 o 
  11   3  -1      140.13      120.13      7.03 o 
  12   3  -1      219.45      208.61      9.39 o 
  13   3  -1       41.75       33.03      6.03 o 
  14   3  -1       46.21       32.02      6.37 o 
   1   4  -1      191.15      190.61      4.07 o 
   2   4  -1       74.48       73.36      3.81 o 
   3   4  -1       12.27        6.89      4.19 o 
   4   4  -1       35.99       30.31      3.96 o 
   5   4  -1      379.69      360.58      8.43 o 
   6   4  -1       68.44       62.41      4.23 o 
   7   4  -1       49.93       47.51      4.22 o 
   8   4  -1       11.59        7.57      4.16 o 
   9   4  -1       69.72       73.51      6.10 o 
  10   4  -1       80.20       89.64      7.24 o 
  11   4  -1       32.65       37.07      6.61 o 
  12   4  -1        0.61        1.51      7.14 o 
   0   5  -1       28.81       33.05      7.17 o 
   1   5  -1      141.88      141.44      9.95 o 
   2   5  -1       57.52       66.25      5.90 o 
   3   5  -1       37.89       42.58      5.23 o 
   4   5  -1       11.36        8.18      4.25 o 
   5   5  -1       81.91       77.03      6.11 o 
   6   5  -1       82.11       82.27      5.26 o 
   7   5  -1       48.83       58.21      5.32 o 
   8   5  -1       14.63       13.68      4.15 o 
   9   5  -1        1.34        6.09      5.94 o 
   1   6  -1      125.78      120.31      7.85 o 
   2   6  -1       29.50       39.44      6.42 o 
   3   6  -1       18.75       25.28      7.92 o 
   4   6  -1        0.26        9.93      7.46 o 
   2   0   0     2568.13     2557.74    100.58 o 
   4   0   0     4966.04     5166.55     79.17 o 
   6   0   0      183.19      214.66      5.55 o 
   8   0   0      468.94      516.34     11.05 o 
  10   0   0      272.49      258.12      7.73 o 
  12   0   0        5.41        3.93      4.74 o 
  14   0   0       26.40       39.35      7.21 o 
  16   0   0       16.69       14.67      7.96 o 
   1   1   0     3048.04     3009.75     46.12 o 
   2   1   0      281.82      285.69      4.57 o 
   3   1   0      642.77      647.42      8.12 o 
   4   1   0       31.86       30.06      1.74 o 
   5   1   0     4995.47     5942.07     64.67 o 
   6   1   0    11117.76    11900.63    199.67 o 
   7   1   0      990.74     1088.95     13.67 o 
   8   1   0      111.23      102.53      2.93 o 
   9   1   0       19.73        5.74      2.08 o 
  10   1   0       51.81       38.96      3.31 o 
  11   1   0       49.95       49.07      4.61 o 
  12   1   0      355.40      322.92     11.01 o 
  13   1   0       41.93       41.31      5.02 o 
  14   1   0        3.03        6.38      4.71 o 
  15   1   0       42.63       47.51      6.34 o 
  16   1   0        4.93       -0.98      5.27 o 
   0   2   0     3830.63     3887.84     62.62 o 
   1   2   0     1362.64     1348.87     14.12 o 
   2   2   0      620.56      685.14      8.76 o 
   3   2   0      213.35      180.23      2.93 o 
   4   2   0      541.86      631.27      8.70 o 
   5   2   0        2.74        1.92      1.51 o 
   6   2   0       41.87       39.97      2.66 o 
   7   2   0       97.32       92.37      3.63 o 
   8   2   0      165.91      181.27      5.19 o 
   9   2   0      155.37      145.63      4.95 o 
  10   2   0      888.14      825.17     14.67 o 
  11   2   0      176.65      134.02      5.39 o 
  12   2   0        0.05        0.37      2.89 o 
  13   2   0       17.71        9.72      4.61 o 
  14   2   0        7.26        1.49      5.01 o 
  15   2   0      341.42      370.10     13.09 o 
   1   3   0       79.99       81.04      2.34 o 
   2   3   0      896.22      913.26     10.63 o 
   3   3   0      205.52      192.37      3.94 o 
   4   3   0       96.71       84.70      2.88 o 
   5   3   0     1076.83     1015.79     13.61 o 
   6   3   0      130.49      117.23      3.69 o 
   7   3   0      158.10      145.50      4.89 o 
   8   3   0        0.60       -2.86      3.05 o 
   9   3   0      453.49      463.77     12.87 o 
  10   3   0       14.03       11.35      4.25 o 
  11   3   0       13.06       13.18      4.57 o 
  12   3   0       31.31       39.14      6.04 o 
  13   3   0       54.13       42.18      6.07 o 
  14   3   0       56.79       60.83      7.54 o 
   0   4   0        0.02        1.08      2.66 o 
   1   4   0      101.25       97.98      3.47 o 
   2   4   0       46.50       52.96      3.49 o 
   3   4   0      580.64      571.59     10.80 o 
   4   4   0      314.74      273.44      8.75 o 
   5   4   0       39.31       40.96      3.89 o 
   6   4   0        8.10        4.30      2.74 o 
   7   4   0       28.82       42.49      5.62 o 
   8   4   0      173.38      186.18      8.34 o 
   9   4   0       26.45       27.59      7.43 o 
  10   4   0        0.03        0.10      4.77 o 
  11   4   0       10.53        7.87      5.53 o 
  12   4   0       18.25        8.17      6.52 o 
   1   5   0      139.82      148.92      9.97 o 
   2   5   0      116.37      103.11      6.21 o 
   3   5   0        0.04       -1.53      4.35 o 
   4   5   0       64.78       69.02      5.89 o 
   5   5   0       22.84       28.33      4.90 o 
   6   5   0       11.47       14.16      4.60 o 
   7   5   0        0.36        0.62      3.63 o 
   8   5   0        3.08        9.03      4.91 o 
   9   5   0      245.11      277.69     11.34 o 
   0   6   0      198.21      229.09     14.00 o 
   1   6   0        1.72        8.72      5.50 o 
   2   6   0      117.64      129.14     12.97 o 
   3   6   0      123.69      136.89     11.76 o 
   4   6   0        0.91       -0.77      7.38 o 
   2   0   1     4953.64     4919.36    100.26 o 
   4   0   1     4589.60     4493.04     97.33 o 
   6   0   1     1095.72     1104.95     31.19 o 
   8   0   1     1212.72     1333.05     28.03 o 
  10   0   1      641.74      649.57     13.84 o 
  12   0   1      330.71      287.10     13.34 o 
  14   0   1      368.83      360.00     16.56 o 
  16   0   1       33.44       39.14      9.25 o 
   0   1   1    10418.06    10154.26    212.51 o 
   1   1   1     4254.86     4235.14    251.46 o 
   2   1   1    12139.21    12263.22    149.27 o 
   3   1   1      663.51      666.12      9.50 o 
   4   1   1      758.36      778.00     13.55 o 
   5   1   1      891.56      891.71     10.99 o 
   6   1   1     1475.85     1574.87     18.44 o 
   7   1   1       46.10       32.33      1.88 o 
   8   1   1      169.11      199.07      4.18 o 
   9   1   1      166.88      163.57      4.94 o 
  10   1   1       68.84       62.71      4.10 o 
  11   1   1      223.92      198.12      6.06 o 
  12   1   1      350.46      317.72     17.31 o 
  13   1   1        4.41        0.19      3.17 o 
  14   1   1       25.21       31.68      5.31 o 
  15   1   1        8.96        4.52      4.87 o 
  16   1   1        5.62       -1.27      5.63 o 
   1   2   1      796.56      787.26     11.19 o 
   2   2   1     1496.81     1516.13     24.44 o 
   3   2   1       69.90       72.94      2.50 o 
   4   2   1      966.00     1034.84     12.99 o 
   5   2   1     2628.91     2708.94     30.85 o 
   6   2   1      118.70       84.24      3.36 o 
   7   2   1      404.45      401.41      8.10 o 
   8   2   1      171.42      157.52      4.88 o 
   9   2   1      133.47      132.54      4.98 o 
  10   2   1      244.62      221.62      6.46 o 
  11   2   1      252.71      235.66      6.83 o 
  12   2   1       12.82       11.13      3.31 o 
  13   2   1      233.94      216.91      7.87 o 
  14   2   1       78.75       73.52      7.23 o 
  15   2   1        0.14       -0.59      5.22 o 
   0   3   1      314.46      301.84      7.33 o 
   1   3   1      685.95      698.35      8.48 o 
   2   3   1      163.20      162.66      3.26 o 
   3   3   1      364.85      367.49      5.90 o 
   4   3   1      513.61      498.07      7.75 o 
   5   3   1      307.20      312.02      5.93 o 
   6   3   1      100.75       91.50      3.35 o 
   7   3   1      194.52      180.93      5.42 o 
   8   3   1       88.59       97.06      4.55 o 
   9   3   1      174.85      161.16      7.28 o 
  10   3   1      107.03       80.48      7.29 o 
  11   3   1      133.54      116.88      6.95 o 
  12   3   1      216.41      193.20     21.28 o 
  13   3   1       41.94       35.52      6.25 o 
  14   3   1       45.22       40.83     11.57 o 
   1   4   1      184.82      183.88      4.54 o 
   2   4   1       69.72       63.00      3.63 o 
   3   4   1       14.41       13.33      2.66 o 
   4   4   1       36.45       32.07      6.75 o 
   5   4   1      391.90      369.80      8.43 o 
   6   4   1       69.04       64.21      3.95 o 
   7   4   1       51.16       49.50      4.18 o 
   8   4   1       11.18        5.22      4.14 o 
   9   4   1       70.12       82.37     12.41 o 
  10   4   1       83.08       89.75      7.27 o 
  11   4   1       32.19       32.31      5.87 o 
  12   4   1        0.65       -0.36      5.65 o 
   0   5   1       28.04       34.84      7.04 o 
   1   5   1      148.04      143.93      9.74 o 
   2   5   1       57.66       74.60      6.10 o 
   3   5   1       36.77       48.51      5.37 o 
   4   5   1       10.88       15.03      4.40 o 
   5   5   1       81.07       80.06      6.14 o 
   6   5   1       82.10       84.82      6.19 o 
   7   5   1       45.40       57.12      6.73 o 
   8   5   1       15.11       11.73      4.43 o 
   9   5   1        1.28        0.32      5.09 o 
   1   6   1      122.46      118.72      9.95 o 
   2   6   1       29.40       37.82      6.37 o 
   3   6   1       19.29       19.43      8.14 o 
   4   6   1        0.26       -4.38      7.81 o 
   2   0   2     6257.42     6318.41    135.29 o 
   4   0   2     4259.63     4249.99     91.62 o 
   6   0   2      394.33      448.34     11.73 o 
   8   0   2     4340.01     4747.74     75.46 o 
  10   0   2       38.53       35.84      6.24 o 
  12   0   2      249.46      246.48     12.20 o 
  14   0   2      417.55      417.34     18.05 o 
  16   0   2       74.47       83.75     11.22 o 
   1   1   2     6319.31     6507.96     98.46 o 
   2   1   2    19183.16    18734.77    284.21 o 
   3   1   2    12092.82    12351.05    182.95 o 
   4   1   2      490.83      473.66      9.17 o 
   5   1   2      267.19      242.86      4.40 o 
   6   1   2       20.61       19.07      2.81 o 
   7   1   2      104.17      104.18      2.76 o 
   8   1   2      113.70      121.98      3.26 o 
   9   1   2      252.98      248.52      6.20 o 
  10   1   2      502.74      494.19      9.84 o 
  11   1   2       34.39       33.07      3.54 o 
  12   1   2      213.94      208.33      8.00 o 
  13   1   2       57.51       63.82      5.99 o 
  14   1   2      234.73      215.43      9.12 o 
  15   1   2       64.37       80.79      7.35 o 
  16   1   2       54.65       56.93      7.20 o 
   0   2   2      921.26      917.26     21.86 o 
   1   2   2      766.13      796.86     11.26 o 
   2   2   2     2860.01     2977.39     42.84 o 
   3   2   2     1595.13     1636.36     27.28 o 
   4   2   2     3320.54     3475.83     44.72 o 
   5   2   2      553.76      660.91     10.37 o 
   6   2   2        5.53        7.65      1.81 o 
   7   2   2      212.89      206.91      5.44 o 
   8   2   2      447.35      442.41      8.81 o 
   9   2   2      105.18      100.30      4.29 o 
  10   2   2       56.73       42.95      5.95 o 
  11   2   2      174.18      166.41      5.85 o 
  12   2   2      156.95      155.68      5.94 o 
  13   2   2       56.96       57.43      6.35 o 
  14   2   2      210.28      219.63      7.73 o 
  15   2   2       25.63       23.31      6.43 o 
   1   3   2      134.52      138.63      4.00 o 
   2   3   2      554.27      561.13     11.47 o 
   3   3   2      515.85      517.04      6.91 o 
   4   3   2      114.00      129.36      4.10 o 
   5   3   2      380.77      384.24      6.76 o 
   6   3   2      373.84      364.01      6.69 o 
   7   3   2      131.77      130.04      4.74 o 
   8   3   2      129.20      117.06      4.71 o 
   9   3   2      104.59       94.16      5.81 o 
  10   3   2        7.83        4.37      3.99 o 
  11   3   2       17.10       13.27      4.95 o 
  12   3   2       35.39       34.45      5.86 o 
  13   3   2       80.65       81.48      7.76 o 
  14   3   2       31.51       48.36      7.24 o 
   0   4   2      594.93      617.18     19.16 o 
   1   4   2      196.81      196.40      5.54 o 
   2   4   2      517.79      493.62      8.08 o 
   3   4   2        2.07        2.60      2.51 o 
   4   4   2      520.58      505.09     10.02 o 
   5   4   2      220.39      217.59      7.75 o 
   6   4   2       68.03       66.75      4.23 o 
   7   4   2      276.39      285.74      7.68 o 
   8   4   2      177.68      153.07      9.42 o 
   9   4   2      157.48      143.47      7.51 o 
  10   4   2       27.90       28.10      5.76 o 
  11   4   2      240.18      249.21     15.22 o 
  12   4   2       17.26        8.42      5.83 o 
   1   5   2      505.71      520.57     18.93 o 
   2   5   2       43.06       46.82      5.14 o 
   3   5   2        7.31        8.33      4.12 o 
   4   5   2       31.05       41.77      5.16 o 
   5   5   2       13.48       22.23      4.62 o 
   6   5   2      216.34      195.11      8.49 o 
   7   5   2       54.13       59.53      6.47 o 
   8   5   2        7.00        6.22      4.77 o 
   9   5   2       19.66       14.61      8.39 o 
   0   6   2      684.46      664.78     24.62 o 
   1   6   2       50.94       67.04      7.29 o 
   2   6   2        1.90       11.44      7.97 o 
   3   6   2       21.43       19.80      8.60 o 
   4   6   2        3.57        2.37      7.35 o 
   2   0   3     2736.78     2917.51     63.39 o 
   4   0   3      248.26      241.12      7.83 o 
   6   0   3      545.82      585.97     16.50 o 
   8   0   3     2841.13     2999.64     48.40 o 
  10   0   3       63.84       70.74      6.25 o 
  12   0   3       57.04       54.16      7.46 o 
  14   0   3       77.58       87.49      9.08 o 
  16   0   3       63.65       77.39     11.18 o 
   0   1   3     2334.72     2447.84     51.77 o 
   1   1   3     1648.24     1667.36     25.80 o 
   2   1   3    13541.30    13436.63    263.86 o 
   3   1   3     5810.68     6148.75    131.54 o 
   4   1   3      965.07     1012.02     17.91 o 
   5   1   3     1161.91     1221.06     21.96 o 
   6   1   3      105.72      121.28      3.24 o 
   7   1   3      199.88      191.08      4.28 o 
   8   1   3      880.89      869.82     17.67 o 
   9   1   3      321.92      334.53      7.51 o 
  10   1   3      359.05      367.70      8.22 o 
  11   1   3      170.55      159.26      5.45 o 
  12   1   3      150.66      133.16     16.29 o 
  13   1   3       50.83       51.33      5.64 o 
  14   1   3       75.66       77.82      6.94 o 
  15   1   3      167.25      164.53      9.85 o 
  16   1   3      150.20      156.46      8.93 o 
   1   2   3     2753.89     2861.94     36.60 o 
   2   2   3      246.29      236.36      4.47 o 
   3   2   3     4651.98     4860.56     78.30 o 
   4   2   3     1326.95     1400.01     19.33 o 
   5   2   3      540.87      504.91      8.52 o 
   6   2   3     1800.38     1715.75     29.14 o 
   7   2   3       76.28       74.60      3.41 o 
   8   2   3       20.50       26.42      3.71 o 
   9   2   3      584.19      579.98     11.03 o 
  10   2   3       88.40       86.55      4.37 o 
  11   2   3       13.77        8.29      2.98 o 
  12   2   3      147.30      134.14      5.56 o 
  13   2   3       84.69       81.51      5.21 o 
  14   2   3        7.43       12.65      4.09 o 
  15   2   3       79.28       69.75     12.61 o 
   0   3   3     1507.44     1533.21     35.57 o 
   1   3   3       69.33       76.68      2.81 o 
   2   3   3       59.86       64.99      7.93 o 
   3   3   3     2470.28     2474.13     32.75 o 
   4   3   3      461.68      477.31     10.30 o 
   5   3   3      216.51      222.68      4.83 o 
   6   3   3       44.67       42.80      3.03 o 
   7   3   3      427.61      457.95      9.40 o 
   8   3   3      273.31      260.68      6.89 o 
   9   3   3      162.60      143.22      5.47 o 
  10   3   3        5.80        4.14      3.58 o 
  11   3   3      156.71      148.92     12.80 o 
  12   3   3       34.12       21.98      5.43 o 
  13   3   3       22.99       14.76      5.65 o 
  14   3   3        2.06        1.91      5.91 o 
   1   4   3      243.79      242.05      6.17 o 
   2   4   3      181.59      188.45      4.58 o 
   3   4   3      207.49      219.54      5.05 o 
   4   4   3      133.62      132.16      4.85 o 
   5   4   3       23.99       23.31      3.96 o 
   6   4   3       47.98       48.36      5.87 o 
   7   4   3      119.81      107.50      4.92 o 
   8   4   3       53.34       53.56      5.74 o 
   9   4   3      126.56      133.13      7.39 o 
  10   4   3       66.53       69.93      7.02 o 
  11   4   3       43.50       56.32      7.05 o 
  12   4   3       23.80       18.68      7.04 o 
   0   5   3       36.38       35.48      7.11 o 
   1   5   3      298.42      306.09     14.11 o 
   2   5   3      200.78      195.59      7.93 o 
   3   5   3      144.70      142.23      6.94 o 
   4   5   3       15.83       25.83      4.64 o 
   5   5   3       18.24       21.19      4.48 o 
   6   5   3       40.35       46.10      5.50 o 
   7   5   3      271.00      273.52     11.28 o 
   8   5   3       17.27        0.10      6.98 o 
   9   5   3        1.55        5.09      7.67 o 
   1   6   3       65.11       75.84      7.43 o 
   2   6   3       98.83      107.90      7.68 o 
   2   0   4     1759.28     1813.95     37.96 o 
   4   0   4    17697.83    17395.58    365.73 o 
   6   0   4     1600.95     1712.05     40.91 o 
   8   0   4       25.46        8.18      4.50 o 
  10   0   4      652.91      659.07     14.34 o 
  12   0   4      509.20      531.96     19.40 o 
  14   0   4      155.15      150.85     10.91 o 
  16   0   4      109.09       94.69      9.97 o 
   1   1   4     1708.88     1791.67     27.43 o 
   2   1   4     5916.97     6010.92     89.59 o 
   3   1   4       21.67       20.72      4.32 o 
   4   1   4      744.67      715.80     14.95 o 
   5   1   4      701.11      757.10     22.80 o 
   6   1   4     1810.02     1853.33     56.18 o 
   7   1   4       39.32       53.79      2.45 o 
   8   1   4      397.42      406.78      9.07 o 
   9   1   4      258.98      294.39      9.14 o 
  10   1   4      450.96      463.62      9.62 o 
  11   1   4      142.78      152.59      5.52 o 
  12   1   4       81.59       69.42      9.63 o 
  13   1   4       84.19       83.97      5.94 o 
  14   1   4      188.71      186.94      8.62 o 
  15   1   4      154.56      157.37      8.41 o 
  16   1   4      109.34      125.11      8.24 o 
   0   2   4     1435.11     1413.80     31.10 o 
   1   2   4       81.63       75.67      6.12 o 
   2   2   4     1456.56     1576.08     40.61 o 
   3   2   4     2260.36     2478.52     46.08 o 
   4   2   4     1813.39     1741.72     28.09 o 
   5   2   4     2139.02     2139.96     35.12 o 
   6   2   4     2175.36     2367.81     38.51 o 
   7   2   4       72.56       68.61      8.50 o 
   8   2   4      220.96      222.39      6.03 o 
   9   2   4      348.64      343.44      8.00 o 
  10   2   4       42.51       46.94      4.11 o 
  11   2   4       23.48       22.97      5.36 o 
  12   2   4        5.84        5.29      3.28 o 
  13   2   4        0.07        0.03      3.62 o 
  14   2   4      194.35      205.76      7.65 o 
  15   2   4       96.00      102.20      6.72 o 
   1   3   4     1709.42     1680.07     22.22 o 
   2   3   4      752.40      754.32     14.48 o 
   3   3   4      393.02      395.76      7.37 o 
   4   3   4      224.96      212.01      5.17 o 
   5   3   4      117.41      120.84      7.01 o 
   6   3   4      336.87      342.11      7.31 o 
   7   3   4      199.58      186.55      5.67 o 
   8   3   4       19.76       20.64      5.08 o 
   9   3   4      491.64      496.81     10.49 o 
  10   3   4       24.09       29.32      5.49 o 
  11   3   4      378.31      363.11     26.87 o 
  12   3   4       38.69       43.51      6.17 o 
  13   3   4       48.89       40.86      6.79 o 
  14   3   4       43.35       41.44      7.17 o 
   0   4   4      287.59      286.08     11.70 o 
   1   4   4      112.26      110.19      4.15 o 
   2   4   4       48.85       51.57      3.47 o 
   3   4   4      222.65      222.83      5.12 o 
   4   4   4      412.94      394.43      7.30 o 
   5   4   4      133.41      123.92      4.89 o 
   6   4   4       92.31       88.89      5.34 o 
   7   4   4       89.55       79.72      4.58 o 
   8   4   4      101.42       85.81      6.13 o 
   9   4   4        7.87        2.23      4.38 o 
  10   4   4        6.13        6.07      4.84 o 
  11   4   4      196.19      206.01      9.67 o 
  12   4   4       39.92       50.14     11.71 o 
   1   5   4       62.87       66.52      7.48 o 
   2   5   4      179.13      178.44      7.87 o 
   3   5   4       30.34       35.79      4.96 o 
   4   5   4       28.26       35.46      5.13 o 
   5   5   4        9.26       16.01      4.78 o 
   6   5   4       50.31       64.11      6.25 o 
   7   5   4       99.57       89.94      9.93 o 
   8   5   4       25.19       26.01      8.39 o 
   9   5   4       98.09      107.74     11.34 o 
   0   6   4      146.16      144.83     11.93 o 
   1   6   4       29.43       32.58      8.70 o 
   2   6   4      109.32      112.79     10.99 o 
   2   0   5      583.32      633.76     15.93 o 
   4   0   5      269.83      336.46      9.99 o 
   6   0   5      777.85      699.08     19.22 o 
   8   0   5      918.32      857.61     23.97 o 
  10   0   5     1703.76     1717.75     40.71 o 
  12   0   5      147.99      148.86     10.01 o 
  14   0   5       46.49       45.83      8.02 o 
  16   0   5       77.55       81.67     11.30 o 
   0   1   5      952.46      953.14     22.29 o 
   1   1   5     1565.09     1593.38     30.90 o 
   2   1   5     8026.92     8177.32     99.49 o 
   3   1   5     3909.50     4064.25     62.57 o 
   4   1   5     1681.95     1632.84     26.82 o 
   5   1   5      626.82      642.69     12.30 o 
   6   1   5      276.22      308.79      7.65 o 
   7   1   5      115.30      106.26      4.52 o 
   8   1   5      662.03      606.01     13.01 o 
   9   1   5      205.11      199.87      6.87 o 
  10   1   5       31.44       28.51      4.86 o 
  11   1   5      131.43      123.63      5.05 o 
  12   1   5       68.27       73.29      8.70 o 
  13   1   5      355.58      359.66     11.42 o 
  14   1   5      361.68      372.73     12.08 o 
  15   1   5      119.85      131.84      8.00 o 
  16   1   5       33.19       43.51      7.12 o 
   1   2   5       93.73       90.81      2.15 o 
   2   2   5      514.12      493.66      9.94 o 
   3   2   5      762.97      776.82     11.24 o 
   4   2   5      747.34      838.83     15.18 o 
   5   2   5     1662.71     1658.49     28.04 o 
   6   2   5      121.84      115.36      4.74 o 
   7   2   5        8.64        7.90      2.56 o 
   8   2   5      141.66      140.74      5.68 o 
   9   2   5       94.74       83.21      4.13 o 
  10   2   5      664.26      656.10     12.53 o 
  11   2   5      121.79      121.33      5.21 o 
  12   2   5       20.04       18.45      3.65 o 
  13   2   5       93.86       92.29      5.36 o 
  14   2   5      138.09      135.89      8.55 o 
  15   2   5       20.11        9.87      7.42 o 
   0   3   5      455.86      452.06     12.22 o 
   1   3   5      224.38      231.03      8.87 o 
   2   3   5      855.97      841.43     17.18 o 
   3   3   5      634.67      644.84     10.62 o 
   4   3   5      731.22      740.38     11.88 o 
   5   3   5      790.24      753.09     15.13 o 
   6   3   5      448.86      440.92      8.53 o 
   7   3   5      455.71      465.24     11.25 o 
   8   3   5       52.21       51.56      8.88 o 
   9   3   5       39.05       40.91      6.65 o 
  10   3   5       23.01       23.24      3.98 o 
  11   3   5       59.92       77.77      7.01 o 
  12   3   5       57.73       49.80      6.13 o 
  13   3   5       47.08       50.39      6.82 o 
  14   3   5       26.65       21.12      6.46 o 
   1   4   5      466.69      452.43     15.58 o 
   2   4   5      251.91      251.55      7.67 o 
   3   4   5      218.92      205.14      8.03 o 
   4   4   5      637.78      642.14     10.10 o 
   5   4   5      483.06      475.11      9.88 o 
   6   4   5       42.93       53.79      6.70 o 
   7   4   5       29.72       30.82      3.71 o 
   8   4   5       47.50       47.99      5.66 o 
   9   4   5       85.62       77.48      6.03 o 
  10   4   5       13.61       13.62      4.98 o 
  11   4   5        4.48        6.82      5.32 o 
  12   4   5       20.43       16.55      6.16 o 
   0   5   5      323.87      311.16     14.19 o 
   1   5   5      209.51      214.09     11.59 o 
   2   5   5      144.85      145.47      6.94 o 
   3   5   5       11.52       13.75      4.30 o 
   4   5   5        0.41        2.23      4.05 o 
   5   5   5       29.31       25.97      7.21 o 
   6   5   5       88.15       86.59      9.56 o 
   7   5   5       43.76       68.02     10.28 o 
   8   5   5       17.76       16.85      7.92 o 
   9   5   5       37.92       43.84      9.54 o 
   1   6   5       71.38       80.13     10.70 o 
   2   6   5       19.47       19.09      8.25 o 
   2   0   6     5978.80     6012.36    128.52 o 
   4   0   6     2034.44     2035.09     46.04 o 
   6   0   6     1219.56     1228.40     30.50 o 
   8   0   6     1000.61      982.06     27.13 o 
  10   0   6      375.42      411.47     10.54 o 
  12   0   6      362.02      332.80     15.25 o 
  14   0   6      126.81      136.95     10.93 o 
  16   0   6       48.60       60.50      9.66 o 
   1   1   6     2838.66     2836.71     66.60 o 
   2   1   6     7690.07     7948.15    128.91 o 
   3   1   6      863.88      806.02     26.22 o 
   4   1   6       28.11       27.15      2.23 o 
   5   1   6     1473.20     1640.32     27.44 o 
   6   1   6      832.55      846.40     15.76 o 
   7   1   6      130.75      121.51      4.81 o 
   8   1   6      725.98      717.72     15.07 o 
   9   1   6      343.79      361.56      9.69 o 
  10   1   6      111.31      114.24      4.74 o 
  11   1   6      200.69      190.45      6.17 o 
  12   1   6       84.59       72.09      6.46 o 
  13   1   6       27.77       29.61      6.13 o 
  14   1   6      103.47      104.46     13.56 o 
  15   1   6      257.41      240.09     10.28 o 
  16   1   6       32.39       39.80      6.96 o 
   0   2   6     3023.56     3042.02     65.17 o 
   1   2   6      764.75      783.49     10.78 o 
   2   2   6        8.15       10.70      1.73 o 
   3   2   6       19.92       19.69      1.69 o 
   4   2   6     2059.77     2154.39     34.53 o 
   5   2   6        3.21       -0.98      1.83 o 
   6   2   6      267.40      273.20      7.44 o 
   7   2   6      859.83      891.64     24.56 o 
   8   2   6      559.32      559.72     12.89 o 
   9   2   6       22.06       21.37      3.52 o 
  10   2   6       99.44       91.37      4.49 o 
  11   2   6        0.57       -2.86      2.86 o 
  12   2   6       78.16       84.38      4.95 o 
  13   2   6       11.92       14.51      3.80 o 
  14   2   6       85.68       97.33      5.91 o 
  15   2   6      116.41      114.52      6.77 o 
   1   3   6      131.99      115.80      6.72 o 
   2   3   6      590.93      586.53     11.62 o 
   3   3   6      277.74      302.84      6.16 o 
   4   3   6      240.68      243.35      5.58 o 
   5   3   6      389.96      396.92      9.52 o 
   6   3   6      415.75      403.80     10.09 o 
   7   3   6      860.28      847.48     17.36 o 
   8   3   6      505.61      493.62     12.38 o 
   9   3   6      398.78      402.39      9.26 o 
  10   3   6       36.48       37.34      5.50 o 
  11   3   6      378.93      363.31      9.46 o 
  12   3   6       81.91       89.75      7.83 o 
  13   3   6       38.26       28.35      6.17 o 
  14   3   6       18.92        9.16      6.55 o 
   1   4   6      225.90      203.73      9.58 o 
   2   4   6      799.51      785.57     16.17 o 
   3   4   6      350.88      351.73      9.41 o 
   4   4   6      245.90      236.33      7.60 o 
   5   4   6      216.86      210.08      5.94 o 
   6   4   6       96.72       89.48      4.35 o 
   7   4   6        6.24        9.68      3.72 o 
   8   4   6       17.10       10.14      4.29 o 
   9   4   6       93.28       87.04      7.94 o 
  10   4   6        7.83       -0.35      5.27 o 
  11   4   6       25.42       25.19      5.85 o 
  12   4   6       19.55       20.95      6.32 o 
   1   5   6      347.56      350.07     14.65 o 
   2   5   6      212.71      199.58      8.10 o 
   3   5   6       26.58       27.56      4.70 o 
   4   5   6        3.63        7.35      5.94 o 
   5   5   6      102.27       93.16      9.66 o 
   6   5   6       38.60       26.57      7.75 o 
   7   5   6        6.23        4.80      6.92 o 
   8   5   6       16.47       16.60      8.19 o 
   9   5   6      119.72      122.01     11.16 o 
   2   0   7     2668.55     2641.26     58.52 o 
   4   0   7     4354.94     4442.93     95.15 o 
   6   0   7     2513.44     2468.51     56.07 o 
   8   0   7       96.77       83.37      6.25 o 
  10   0   7       53.10       54.93      5.92 o 
  12   0   7     1252.05     1258.38     35.19 o 
  14   0   7      283.74      306.61     15.66 o 
  16   0   7       65.24       64.07     11.01 o 
   0   1   7     9179.74     9086.96    190.87 o 
   1   1   7     1263.82     1206.80     24.80 o 
   2   1   7     1897.69     1880.69     81.35 o 
   3   1   7     1258.93     1271.84     30.50 o 
   4   1   7      279.65      296.01      6.65 o 
   5   1   7      500.53      491.51     10.22 o 
   6   1   7     1900.95     1927.70     31.95 o 
   7   1   7      104.73       91.98      4.34 o 
   8   1   7      884.74      827.78     37.81 o 
   9   1   7      198.20      194.61      6.85 o 
  10   1   7      531.15      514.68     12.79 o 
  11   1   7       68.87       68.96      5.83 o 
  12   1   7      161.85      159.32     16.11 o 
  13   1   7       79.36       86.96     11.27 o 
  14   1   7      171.35      171.35     10.18 o 
  15   1   7       52.68       58.73      6.91 o 
  16   1   7        4.25        8.75      7.42 o 
   1   2   7        7.01        9.20      1.79 o 
   2   2   7     1311.62     1264.87     17.37 o 
   3   2   7      400.10      415.46      6.95 o 
   4   2   7     2507.24     2527.89     40.47 o 
   5   2   7     1963.19     1913.63     31.83 o 
   6   2   7      563.27      576.11     12.38 o 
   7   2   7       61.03       60.61      7.61 o 
   8   2   7      169.90      175.99      6.48 o 
   9   2   7      175.81      173.74      6.69 o 
  10   2   7       75.25       73.53      5.07 o 
  11   2   7       56.03       61.88      6.98 o 
  12   2   7       24.56       22.99      3.92 o 
  13   2   7      324.73      330.95     11.79 o 
  14   2   7       26.65       27.41      6.41 o 
  15   2   7       51.43       57.15      6.36 o 
   1   3   7     1619.95     1646.06     65.17 o 
   2   3   7       93.73      111.12      3.48 o 
   3   3   7      516.54      539.09      9.26 o 
   4   3   7      302.74      273.91      6.00 o 
   5   3   7      274.42      273.99      6.26 o 
   6   3   7       74.87       71.89      6.21 o 
   7   3   7      645.37      641.52     14.27 o 
   8   3   7      265.78      261.41      8.42 o 
   9   3   7        6.83        8.99      3.00 o 
  10   3   7       53.52       50.35      6.80 o 
  11   3   7       13.72       14.39      4.73 o 
  12   3   7       41.51       51.52      5.19 o 
  13   3   7      108.84      116.77      8.12 o 
  14   3   7       10.74       11.28      5.79 o 
   1   4   7      388.22      400.03     13.92 o 
   2   4   7      225.37      237.96     13.56 o 
   3   4   7      430.43      425.07     11.33 o 
   4   4   7      260.99      248.37      7.84 o 
   5   4   7       16.71       20.42      4.58 o 
   6   4   7       60.27       62.11      4.79 o 
   7   4   7       83.66       78.01      9.54 o 
   8   4   7       95.75       76.06      6.27 o 
   9   4   7      185.84      183.90      8.68 o 
  10   4   7       74.15       63.44     19.18 o 
  11   4   7       67.96       58.88      7.24 o 
  12   4   7        9.72        6.79      6.05 o 
   0   5   7      116.76      113.31      8.73 o 
   1   5   7       78.99       74.81      7.60 o 
   2   5   7      463.90      471.31     18.51 o 
   3   5   7      323.09      313.77     15.23 o 
   4   5   7      174.20      173.52     11.70 o 
   5   5   7      234.81      238.11     13.84 o 
   6   5   7       53.84       58.90      9.31 o 
   7   5   7       46.99       51.02      9.29 o 
   8   5   7      119.25      132.71     11.90 o 
   9   5   7        7.79       -0.19      8.02 o 
   2   0   8     6150.63     5876.34    126.48 o 
   4   0   8     1325.93     1346.07     32.12 o 
   6   0   8       62.82       51.21      4.82 o 
   8   0   8     1194.16     1197.42     30.66 o 
  10   0   8       67.90       63.93      6.40 o 
  12   0   8      803.91      818.43     26.70 o 
  14   0   8      223.39      234.00     13.77 o 
  16   0   8      153.62      171.96     13.48 o 
   1   1   8        2.76        2.40      0.66 o 
   2   1   8     1399.41     1419.21     22.97 o 
   3   1   8      478.73      481.27     14.02 o 
   4   1   8      213.71      223.65      5.91 o 
   5   1   8      291.54      312.91     11.04 o 
   6   1   8      959.87     1008.68     18.82 o 
   7   1   8      140.46      136.17      5.37 o 
   8   1   8       14.51       21.44      4.07 o 
   9   1   8      149.53      153.98      6.38 o 
  10   1   8      247.84      248.21      8.36 o 
  11   1   8      420.51      425.17     11.91 o 
  12   1   8      363.58      351.48     25.20 o 
  13   1   8      187.95      162.93      7.99 o 
  14   1   8        7.67        8.87      4.82 o 
  15   1   8      148.14      159.32      9.85 o 
   0   2   8      276.77      247.10      6.73 o 
   1   2   8     1109.33     1189.18     19.34 o 
   2   2   8      125.54      132.66      4.45 o 
   3   2   8      425.64      439.24      8.05 o 
   4   2   8     1619.59     1638.77     29.08 o 
   5   2   8     1092.59     1131.28     20.40 o 
   6   2   8      431.51      463.69     10.81 o 
   7   2   8      807.45      813.61     16.37 o 
   8   2   8       14.92       11.97      6.65 o 
   9   2   8       18.76       25.24      4.59 o 
  10   2   8      215.84      216.83      9.39 o 
  11   2   8       38.54       32.08      7.19 o 
  12   2   8      528.79      528.96     13.68 o 
  13   2   8       38.39       48.47      5.17 o 
  14   2   8       41.19       41.92      5.29 o 
  15   2   8       40.56       43.07      6.56 o 
   1   3   8      176.35      202.44     10.15 o 
   2   3   8      537.96      542.76     10.45 o 
   3   3   8      185.56      181.82      5.39 o 
   4   3   8       63.49       57.73      2.99 o 
   5   3   8      350.35      345.78      7.08 o 
   6   3   8      802.49      811.20     23.48 o 
   7   3   8     1412.77     1377.12     25.49 o 
   8   3   8       19.99       18.20      6.52 o 
   9   3   8       92.70       77.69      5.38 o 
  10   3   8       40.97       44.50      4.63 o 
  11   3   8       24.80       21.91      4.05 o 
  12   3   8       22.66       25.97      6.62 o 
  13   3   8      218.70      225.07     14.62 o 
  14   3   8       26.79       24.12      6.52 o 
   1   4   8       86.52       74.71      6.19 o 
   2   4   8      280.77      274.85      8.04 o 
   3   4   8      244.76      245.37      7.65 o 
   4   4   8      502.05      491.50     11.69 o 
   5   4   8       65.85       62.68      6.57 o 
   6   4   8      153.47      164.83     10.01 o 
   7   4   8      186.73      158.60     19.49 o 
   8   4   8       40.92       36.52      9.35 o 
   9   4   8      127.98      121.88      7.46 o 
  10   4   8      146.26      132.32      8.04 o 
  11   4   8       46.43       47.18      7.49 o 
  12   4   8       12.82       16.52      6.68 o 
   2   5   8       73.98       71.05      7.89 o 
   3   5   8       36.18       30.71      6.96 o 
   4   5   8       84.51       96.40     10.37 o 
   5   5   8       12.01       17.02      7.23 o 
   6   5   8       68.06       74.06     10.03 o 
   7   5   8       38.60       35.11      8.64 o 
   8   5   8        7.73        9.33      8.06 o 
   9   5   8       96.77      113.39     11.82 o 
   2   0   9     6963.22     6924.55    144.87 o 
   4   0   9     1677.68     1885.61     44.09 o 
   6   0   9     1767.66     1889.74     44.40 o 
   8   0   9      745.58      705.33     20.96 o 
  10   0   9      397.72      398.79     15.39 o 
  12   0   9     1591.53     1616.48     43.57 o 
  14   0   9       75.29       83.68      9.31 o 
  16   0   9        1.78        3.05      7.52 o 
   0   1   9     1677.02     1661.01     35.38 o 
   1   1   9       14.08       18.83      2.23 o 
   2   1   9      672.94      683.91     12.22 o 
   3   1   9      880.39      909.26     23.19 o 
   4   1   9     1114.62     1181.19     20.40 o 
   5   1   9       13.32       12.21      2.13 o 
   6   1   9      719.73      793.70     15.40 o 
   7   1   9      697.89      717.06     14.80 o 
   8   1   9      589.08      600.56     13.31 o 
   9   1   9      922.40      912.90     18.77 o 
  10   1   9      331.68      335.49      9.98 o 
  11   1   9      188.42      189.57      7.72 o 
  12   1   9      870.86      836.49     31.95 o 
  13   1   9       34.04       35.72      5.45 o 
  14   1   9      132.71      134.86      7.78 o 
  15   1   9        5.99        4.74      5.41 o 
   1   2   9     1414.31     1487.54     24.00 o 
   2   2   9      335.72      340.85      6.92 o 
   3   2   9      355.57      355.67      6.23 o 
   4   2   9       28.40       36.42      4.61 o 
   5   2   9      346.25      328.83     27.58 o 
   6   2   9      240.82      252.43      7.28 o 
   7   2   9      314.21      312.56      8.69 o 
   8   2   9      780.38      787.39     16.70 o 
   9   2   9      278.06      266.41      8.70 o 
  10   2   9       97.39      102.68      5.88 o 
  11   2   9       27.25       20.52      4.18 o 
  12   2   9       58.90       66.28      4.92 o 
  13   2   9      214.87      218.67      7.65 o 
  14   2   9       80.82       98.22      6.66 o 
  15   2   9        4.75        8.82      5.34 o 
   1   3   9      741.87      724.84     19.65 o 
   2   3   9      172.27      179.70      4.41 o 
   3   3   9      487.89      473.20      8.31 o 
   4   3   9      742.37      729.65     11.65 o 
   5   3   9      252.42      268.13      6.17 o 
   6   3   9      314.82      297.78     12.28 o 
   7   3   9      516.27      491.97     19.68 o 
   8   3   9       95.75       79.47      5.24 o 
   9   3   9       58.36       59.07      7.73 o 
  10   3   9        5.80        3.19      3.85 o 
  11   3   9       17.64       21.02      6.98 o 
  12   3   9       66.63       71.34      7.23 o 
  13   3   9       15.22        9.63      4.65 o 
   1   4   9      731.97      741.21     21.67 o 
   2   4   9       51.19       50.06      4.23 o 
   3   4   9      124.33      111.69      7.87 o 
   4   4   9      437.24      431.34     15.85 o 
   5   4   9      244.40      230.94     11.68 o 
   6   4   9      151.77      144.87      9.83 o 
   7   4   9      426.28      425.01     16.41 o 
   9   4   9       52.83       56.92      6.57 o 
  10   4   9      127.65      129.10      7.79 o 
  11   4   9       84.65       94.36      8.46 o 
  12   4   9       20.38       22.87      9.54 o 
   4   5   9      190.48      192.71     12.24 o 
   5   5   9       28.28       40.55      8.19 o 
   6   5   9       10.84        3.47      6.71 o 
   7   5   9       43.54       52.11      9.85 o 
   8   5   9      103.93      113.91     12.84 o 
   9   5   9       20.69       19.92      9.06 o 
   2   0  10       88.69       70.24      4.20 o 
   4   0  10     2302.86     2467.20     56.41 o 
   6   0  10      317.96      355.97     12.38 o 
   8   0  10     1594.40     1618.10     40.93 o 
  10   0  10     2385.01     2337.60     57.82 o 
  12   0  10      715.32      716.40     24.54 o 
  14   0  10       26.60       18.26      6.61 o 
   1   1  10      442.72      467.69      7.27 o 
   2   1  10     4484.45     4464.06     68.78 o 
   3   1  10     1895.52     1976.11     45.46 o 
   4   1  10     1567.06     1678.76     28.06 o 
   5   1  10      301.60      278.16      7.21 o 
   6   1  10       63.33       79.59      3.89 o 
   7   1  10      413.10      434.99     10.99 o 
   8   1  10      134.33      129.97      5.67 o 
   9   1  10      131.77      139.43      6.27 o 
  10   1  10      878.97      898.48     19.35 o 
  11   1  10      210.37      225.63     12.52 o 
  12   1  10       66.02       85.65      6.13 o 
  13   1  10       37.96       39.86      5.74 o 
  14   1  10       48.05       55.71      6.53 o 
  15   1  10       13.17       15.93      5.35 o 
   0   2  10     7236.73     7910.35    164.83 o 
   1   2  10      571.65      625.29     11.06 o 
   2   2  10      374.26      401.67      6.66 o 
   3   2  10     1685.19     1681.77     42.52 o 
   4   2  10      689.28      703.22     23.53 o 
   5   2  10      517.08      531.81     16.62 o 
   6   2  10       97.95      106.10      4.93 o 
   7   2  10      111.09      101.22      4.98 o 
   8   2  10      558.59      582.41     13.60 o 
   9   2  10        8.45        7.59      3.24 o 
  10   2  10      145.81      152.52      6.99 o 
  11   2  10       34.92       30.73     11.40 o 
  12   2  10       92.20       93.96      5.28 o 
  13   2  10      124.86      114.15      5.96 o 
  14   2  10        1.98        1.36      4.26 o 
  15   2  10        6.58        8.87      8.35 o 
   1   3  10     1026.40     1048.65     26.34 o 
   2   3  10      169.73      161.09      5.28 o 
   3   3  10      283.78      270.05      5.78 o 
   4   3  10      112.77      113.21      3.86 o 
   5   3  10      864.47      861.67     13.77 o 
   6   3  10      931.27      869.29     18.00 o 
   7   3  10     1531.26     1478.85     27.27 o 
   8   3  10      116.80      116.66      5.97 o 
   9   3  10       60.81       58.86      5.52 o 
  10   3  10        8.48        6.60      4.08 o 
  11   3  10       27.27       19.18      4.22 o 
  12   3  10       42.39       53.52      5.52 o 
  13   3  10        8.31       10.76      4.70 o 
   1   4  10      123.45      137.28      7.85 o 
   2   4  10       39.16       37.02      6.02 o 
   3   4  10       71.04       59.79      6.40 o 
   4   4  10      109.95       91.10      7.48 o 
   5   4  10      197.70      198.30     10.60 o 
   6   4  10      293.00      306.58     13.90 o 
   7   4  10      182.22      200.13     11.20 o 
   8   4  10       72.66       61.47      8.37 o 
   9   4  10       15.98       12.27      5.17 o 
  10   4  10      181.21      179.42      9.17 o 
  11   4  10       58.32       65.01      7.54 o 
   2   5  10       12.91       11.76      5.75 o 
   6   5  10       46.06       62.76      9.66 o 
   7   5  10        5.35        7.27      7.31 o 
   8   5  10       16.06       14.19      8.56 o 
   2   0  11     3114.92     3219.96     70.14 o 
   4   0  11     2876.81     3099.75     68.52 o 
   6   0  11     1144.30     1174.61     30.81 o 
   8   0  11      292.07      261.15     11.05 o 
  10   0  11     2630.12     2685.09     64.20 o 
  12   0  11      484.63      472.42     19.09 o 
  14   0  11      168.15      173.25     12.55 o 
   0   1  11     1435.10     1518.53     32.64 o 
   1   1  11       18.04        8.25      1.40 o 
   2   1  11     2037.85     2059.63     33.12 o 
   3   1  11       48.70       69.60      4.70 o 
   4   1  11     2720.37     2765.71     43.93 o 
   5   1  11       87.53       95.89      4.11 o 
   6   1  11      425.69      422.01     10.05 o 
   7   1  11      106.28       99.44      4.77 o 
   8   1  11      568.72      568.37     20.51 o 
   9   1  11      614.82      611.16     14.39 o 
  10   1  11     1077.64     1067.52     21.76 o 
  11   1  11      383.68      376.42     11.31 o 
  12   1  11      328.26      327.23     10.90 o 
  13   1  11        9.05        8.87      4.39 o 
  14   1  11       19.73       13.21      5.13 o 
  15   1  11      124.80      121.90      8.10 o 
   1   2  11      110.77      139.53      5.51 o 
   2   2  11       77.23       88.34      2.66 o 
   3   2  11      550.03      565.25      8.88 o 
   4   2  11       19.73       22.09      4.49 o 
   5   2  11      570.40      585.87     17.74 o 
   6   2  11     2292.43     2243.43     37.78 o 
   7   2  11      282.97      289.09      8.53 o 
   8   2  11      332.86      347.68      9.88 o 
   9   2  11      855.43      846.62     29.38 o 
  10   2  11      279.41      274.48     12.80 o 
  11   2  11       85.13       70.31      5.26 o 
  12   2  11       73.85       76.93      6.31 o 
  13   2  11       16.07       13.23      5.54 o 
  14   2  11       34.83       34.04      5.25 o 
   1   3  11       41.33       41.86      3.99 o 
   2   3  11      132.74      146.47      5.02 o 
   3   3  11      329.71      311.29      6.32 o 
   4   3  11       96.94       94.57      4.59 o 
   5   3  11      743.17      692.43     14.69 o 
   6   3  11      858.62      876.36     17.95 o 
   7   3  11      192.24      155.81     25.09 o 
   8   3  11      156.43      138.07      6.68 o 
   9   3  11       74.77       80.86      5.66 o 
  10   3  11       60.75       56.55      5.77 o 
  11   3  11      174.54      198.84      8.71 o 
  12   3  11      212.14      247.28      8.40 o 
  13   3  11       36.33       34.10      7.49 o 
   2   4  11      162.62      154.96      9.41 o 
   3   4  11      162.42      157.13      9.43 o 
   4   4  11       21.30       22.42      5.71 o 
   5   4  11       89.00       98.23      8.04 o 
   6   4  11       53.82       73.55      8.19 o 
   7   4  11      145.56      131.61      9.68 o 
   8   4  11      361.37      356.49     15.58 o 
   9   4  11      570.26      547.44     20.57 o 
  10   4  11       32.46       32.44      5.82 o 
  11   4  11        4.96       -2.35      5.58 o 
   2   5  11        7.08       10.68      6.25 o 
   7   5  11       17.20        7.29      7.54 o 
   8   5  11       99.82      111.86     12.80 o 
   2   0  12     3313.04     3341.23     74.02 o 
   4   0  12     6714.35     6788.20    142.83 o 
   6   0  12      456.54      402.73     13.71 o 
   8   0  12      497.63      468.38     16.68 o 
  10   0  12      954.94      963.90     28.92 o 
  12   0  12       83.66       85.84      8.81 o 
  14   0  12      389.38      418.00     19.13 o 
   1   1  12     1599.09     1673.06     21.84 o 
   2   1  12     1746.63     1907.34     31.53 o 
   3   1  12      296.25      311.92     10.74 o 
   4   1  12     1341.95     1455.32     36.73 o 
   5   1  12      505.45      529.52     11.41 o 
   6   1  12      668.60      614.54     16.28 o 
   7   1  12        5.49        0.86      2.23 o 
   8   1  12      266.75      259.74      8.22 o 
   9   1  12      723.76      727.89     16.23 o 
  10   1  12      637.82      639.53     15.26 o 
  11   1  12        2.40        1.58      3.66 o 
  12   1  12       11.75        5.26      4.13 o 
  13   1  12       27.43       22.72      7.81 o 
  14   1  12       40.86       38.62      6.19 o 
  15   1  12       19.87       18.67      5.72 o 
   0   2  12      391.52      347.18      8.95 o 
   1   2  12     1349.96     1444.69     22.92 o 
   2   2  12       46.33       45.67      2.06 o 
   3   2  12      151.12      168.16      5.25 o 
   4   2  12      795.57      837.15     15.79 o 
   5   2  12       52.39       45.42      5.42 o 
   6   2  12      187.83      180.90      6.45 o 
   7   2  12     1482.85     1457.88     26.97 o 
   8   2  12     1464.09     1480.69     33.56 o 
   9   2  12      206.91      194.74      8.46 o 
  10   2  12       91.85       86.21      9.22 o 
  11   2  12      261.16      257.34      9.54 o 
  12   2  12       47.65       43.07      5.78 o 
  13   2  12       27.64       23.83      7.69 o 
  14   2  12      135.27      148.80      7.17 o 
   1   3  12      215.70      211.68      8.14 o 
   2   3  12      582.86      555.54     18.39 o 
   3   3  12        7.31       12.28      4.36 o 
   4   3  12      266.25      260.00      7.57 o 
   5   3  12      205.94      204.31      6.91 o 
   6   3  12       39.16       33.06     10.60 o 
   7   3  12      371.63      387.36     15.15 o 
   8   3  12       53.87       49.30      9.07 o 
   9   3  12      305.67      298.80      9.94 o 
  10   3  12      152.78      152.32      7.56 o 
  11   3  12       18.86       22.85      5.34 o 
  12   3  12       39.01       50.96      5.36 o 
  13   3  12      111.74      113.86      6.67 o 
   2   4  12       78.46       73.19      7.23 o 
   3   4  12      104.79       95.46      7.79 o 
   4   4  12      240.03      212.45     11.18 o 
   5   4  12       35.75       46.58      7.38 o 
   6   4  12       24.01       20.78      6.25 o 
   7   4  12      140.45      159.99     10.91 o 
   8   4  12       32.89       40.72      8.12 o 
   9   4  12       30.50       46.85      8.52 o 
  11   4  12       25.13       25.93      9.22 o 
   1   5  12       69.67       83.60      8.52 o 
   2   5  12       51.61       66.81      8.58 o 
   3   5  12       12.84       13.71      6.52 o 
   8   5  12       19.03       13.11      8.79 o 
   2   0  13    10961.86    11758.11    243.95 o 
   4   0  13     4183.79     4701.67    101.76 o 
   6   0  13      567.66      541.89     16.81 o 
   8   0  13       37.48       48.88      6.38 o 
  10   0  13      352.70      370.10     15.23 o 
  12   0  13      256.36      276.69     14.36 o 
  14   0  13      182.45      185.61     13.32 o 
   0   1  13     1162.05     1059.01     24.25 o 
   1   1  13     1529.05     1638.62     21.53 o 
   2   1  13     1012.76     1007.98     17.50 o 
   3   1  13     2616.43     2803.25    136.83 o 
   4   1  13      307.48      221.08      9.39 o 
   5   1  13      320.90      317.02      8.17 o 
   6   1  13       26.40       19.70      3.06 o 
   7   1  13     1498.41     1524.67     27.34 o 
   8   1  13     2412.06     2366.47     40.57 o 
   9   1  13      526.31      536.67     13.29 o 
  10   1  13      597.35      603.53     15.02 o 
  11   1  13      104.89       94.74      6.24 o 
  12   1  13       14.98       10.79      4.27 o 
  13   1  13       18.79       13.47      5.11 o 
  14   1  13        5.08        1.69      4.89 o 
  15   1  13       11.84        9.57      6.13 o 
   1   2  13      517.73      530.95      9.37 o 
   2   2  13     1883.88     1871.51     29.76 o 
   3   2  13      170.98      172.29      5.35 o 
   4   2  13      451.50      467.56     11.73 o 
   5   2  13     1249.88     1197.00     22.40 o 
   6   2  13      165.61      150.76      5.92 o 
   7   2  13      986.80      961.00     19.24 o 
   8   2  13      916.47      936.44     28.98 o 
   9   2  13      798.24      816.07     17.80 o 
  10   2  13        5.05        0.70      3.44 o 
  11   2  13      175.26      164.15      7.84 o 
  12   2  13       14.74       14.29      4.54 o 
  13   2  13      225.38      226.57      9.79 o 
  14   2  13       77.75       97.79      8.35 o 
   2   3  13      118.73      116.80      7.81 o 
   3   3  13      437.91      408.14     15.06 o 
   4   3  13      476.63      450.31     16.18 o 
   5   3  13       63.34       63.95      6.44 o 
   6   3  13      192.57      171.75      9.55 o 
   7   3  13      887.52      866.53     26.28 o 
   8   3  13      157.56      167.90      7.24 o 
   9   3  13       31.15       32.42      8.24 o 
  10   3  13       76.70       79.70     13.40 o 
  11   3  13       22.25       17.43      5.07 o 
  12   3  13       44.75       36.24      6.55 o 
  13   3  13       27.04       31.83      5.44 o 
   2   4  13        0.10        7.33      4.97 o 
   3   4  13      111.42      110.51      8.39 o 
   4   4  13       74.44       71.63      7.50 o 
   5   4  13      167.83      163.57     10.26 o 
   6   4  13      127.88      116.65      9.43 o 
   7   4  13       25.25       33.88      7.29 o 
   8   4  13       62.06       74.85      9.35 o 
   9   4  13       23.96       35.69      8.16 o 
  10   4  13      158.41      190.20     12.88 o 
  11   4  13        5.66       -0.06      8.21 o 
   1   5  13       28.83       40.84      7.50 o 
   2   5  13       46.90       52.77      8.39 o 
   3   5  13       86.81       82.38      8.70 o 
   4   5  13        0.25       -5.67      5.67 o 
   8   5  13       40.80       36.09      9.52 o 
   2   0  14      924.65     1075.55     25.95 o 
   4   0  14     2782.61     3079.35     70.66 o 
   6   0  14     1181.44     1255.28     32.14 o 
   8   0  14      291.36      296.51     12.30 o 
  10   0  14      293.62      306.27     13.84 o 
  12   0  14      731.06      710.98     25.30 o 
  14   0  14        5.90       12.36      7.81 o 
   1   1  14     2627.26     2798.78     39.45 o 
   2   1  14     1114.65     1120.39     23.82 o 
   3   1  14        8.96        1.50      2.47 o 
   4   1  14      676.25      688.63     16.37 o 
   5   1  14       39.65       45.19      3.36 o 
   6   1  14     1216.01     1219.74     22.44 o 
   7   1  14       99.16      110.74      5.23 o 
   8   1  14       14.26       12.86      3.58 o 
   9   1  14      141.59      138.62      6.49 o 
  10   1  14      901.07      906.06     19.94 o 
  11   1  14      179.57      179.26      7.80 o 
  12   1  14      198.28      201.30      8.92 o 
  13   1  14       14.43       22.44      5.10 o 
  14   1  14       78.11       97.52      7.23 o 
  15   1  14       10.90        5.50      5.64 o 
   1   2  14       16.65       15.78      3.91 o 
   2   2  14       87.21       91.57      7.79 o 
   3   2  14      407.01      364.59      8.68 o 
   4   2  14      711.80      683.01     13.98 o 
   5   2  14       39.53       47.94      7.95 o 
   6   2  14      617.48      600.41     34.81 o 
   7   2  14     1290.48     1264.02     24.46 o 
   8   2  14      319.21      308.96      9.41 o 
   9   2  14      353.02      363.22     10.88 o 
  10   2  14       41.01       37.08      9.75 o 
  11   2  14       33.73       27.07      5.17 o 
  12   2  14      217.56      232.88      9.75 o 
  13   2  14        8.92        5.55      5.16 o 
  14   2  14       27.34       29.89      8.10 o 
   2   3  14      238.26      242.80     11.22 o 
   3   3  14      128.21      127.48      8.19 o 
   4   3  14       49.88       43.90      5.90 o 
   5   3  14      439.05      444.83     11.08 o 
   6   3  14        2.48        0.58      3.23 o 
   7   3  14      392.86      377.51     10.79 o 
   8   3  14        9.21        3.49      5.55 o 
   9   3  14      281.20      290.42      9.81 o 
  10   3  14      122.37      112.35      7.01 o 
  11   3  14       77.31       77.60     14.96 o 
  12   3  14        9.84       21.32      5.84 o 
  13   3  14      194.01      210.72      8.49 o 
   2   4  14      118.19      119.56      8.81 o 
   3   4  14      417.81      429.74     16.85 o 
   4   4  14      242.00      221.32     11.97 o 
   5   4  14        7.00        3.97      5.59 o 
   6   4  14        4.92       15.66      6.52 o 
   7   4  14      208.88      205.59     12.32 o 
   8   4  14       80.64       83.02      9.20 o 
   9   4  14       32.23       42.30      8.12 o 
  10   4  14       59.99       77.06     10.26 o 
   1   5  14      110.83      103.84      9.39 o 
   2   5  14        8.57        5.38      6.15 o 
   3   5  14        9.87       15.60      6.75 o 
   4   5  14       11.31       15.73      7.79 o 
   2   0  15      842.27      882.75     23.27 o 
   4   0  15      335.90      328.07     11.61 o 
   6   0  15     1293.91     1435.99     35.40 o 
   8   0  15      103.49      105.93      7.60 o 
  10   0  15     1207.08     1260.93     35.36 o 
  12   0  15      894.32      917.76     30.04 o 
  14   0  15      200.59      227.82     14.75 o 
   0   1  15     3275.55     3446.06     73.57 o 
   1   1  15      513.25      523.69      8.13 o 
   2   1  15      136.64      134.62     22.62 o 
   3   1  15     1465.01     1383.08     33.51 o 
   4   1  15      526.72      476.10     43.87 o 
   5   1  15     1071.59     1074.82     20.09 o 
   6   1  15      514.55      500.86     11.74 o 
   7   1  15       10.38        4.11      2.53 o 
   8   1  15      551.13      547.12     13.37 o 
   9   1  15        0.27       -0.35      3.00 o 
  10   1  15      381.37      376.39     11.39 o 
  11   1  15      274.32      273.46      9.92 o 
  12   1  15      488.00      513.73     14.43 o 
  13   1  15       54.69       59.07      6.94 o 
  14   1  15       74.69       81.71      7.22 o 
   1   2  15      789.09      815.67     19.80 o 
   2   2  15      358.23      340.56      8.04 o 
   3   2  15      279.55      264.89      7.18 o 
   4   2  15       58.63       58.50      3.76 o 
   5   2  15      595.73      588.16     12.89 o 
   6   2  15      941.08      926.11     26.66 o 
   7   2  15      273.87      272.56      8.64 o 
   8   2  15      160.13      145.27      6.52 o 
   9   2  15      245.13      232.49      8.63 o 
  10   2  15      329.54      329.69     10.71 o 
  11   2  15       48.56       37.04      5.39 o 
  12   2  15       25.16       24.99      5.42 o 
  13   2  15      114.88      123.83      7.94 o 
  14   2  15        5.67       24.71      7.72 o 
   2   3  15       31.30       31.79      5.65 o 
   3   3  15        6.72        2.91      4.18 o 
   4   3  15      454.17      431.65     16.10 o 
   5   3  15      613.75      595.61     20.15 o 
   6   3  15      474.25      500.64     15.52 o 
   7   3  15       49.66       56.10     13.09 o 
   8   3  15       37.92       29.59      5.41 o 
   9   3  15       61.79       58.64     12.12 o 
  10   3  15       13.76       11.14      4.87 o 
  11   3  15       13.18       14.85      5.18 o 
  12   3  15      129.63      149.10      8.64 o 
   2   4  15       10.04        7.38      5.11 o 
   3   4  15       59.53       56.28      7.69 o 
   4   4  15       15.63       15.44      5.69 o 
   5   4  15       39.89       46.66      7.52 o 
   6   4  15      196.20      222.78     12.82 o 
   7   4  15      467.49      481.85     18.99 o 
   8   4  15      176.75      170.75     11.76 o 
   9   4  15      124.39      122.16     11.07 o 
  10   4  15       61.94       89.09     10.82 o 
   1   5  15       26.92       35.40      7.75 o 
   2   5  15       45.15       45.98      8.52 o 
   3   5  15      217.99      225.10     12.98 o 
   4   5  15       58.33       50.40      8.75 o 
   5   5  15       19.63       35.01      8.54 o 
   2   0  16      534.70      509.58     15.15 o 
   4   0  16     1159.15     1272.19     32.12 o 
   6   0  16       75.32       83.25      6.38 o 
   8   0  16      677.37      679.80     21.44 o 
  10   0  16      581.31      571.29     20.69 o 
  12   0  16      589.99      560.61     22.02 o 
  14   0  16      408.44      464.08     21.17 o 
   1   1  16       51.89       65.31      7.00 o 
   2   1  16     1004.16      919.28     13.36 o 
   3   1  16       80.04       61.08      5.07 o 
   4   1  16      337.71      347.16     12.80 o 
   5   1  16      427.12      463.86     10.84 o 
   6   1  16       51.27       53.32      4.11 o 
   7   1  16       87.65       80.58      4.83 o 
   8   1  16      601.23      568.01     13.82 o 
   9   1  16      202.06      205.10      9.55 o 
  10   1  16      370.20      374.91     11.34 o 
  11   1  16       12.72       14.48      4.55 o 
  12   1  16      156.07      166.04      8.11 o 
  13   1  16       98.83      103.51     11.40 o 
  14   1  16        8.77        5.23      5.73 o 
   2   2  16      226.35      227.91      6.36 o 
   3   2  16      406.98      406.55      9.64 o 
   4   2  16      596.66      555.92     16.72 o 
   5   2  16      116.30      133.34      6.43 o 
   6   2  16       12.29        4.07      3.76 o 
   7   2  16      136.40      137.76      6.23 o 
   8   2  16        9.36        6.09      3.50 o 
   9   2  16       12.25       10.61      4.04 o 
  10   2  16      280.06      293.94     10.17 o 
  11   2  16      102.10      107.46      7.01 o 
  12   2  16        0.04       -2.95      4.65 o 
  13   2  16       46.09       48.87      8.24 o 
   2   3  16       72.09       69.49      6.46 o 
   3   3  16       69.42       63.59      6.67 o 
   4   3  16      267.96      267.90     12.26 o 
   5   3  16     2468.58     2361.16     58.86 o 
   6   3  16      238.16      247.33     12.51 o 
   7   3  16      118.10      122.29      6.38 o 
   8   3  16       23.07       10.51      6.24 o 
   9   3  16       31.28       27.91      4.98 o 
  10   3  16        4.00        0.45      4.59 o 
  11   3  16       11.86        2.84      5.08 o 
  12   3  16       51.09       68.21     16.01 o 
   2   4  16      205.21      182.95     11.09 o 
   3   4  16       17.97       24.41      5.84 o 
   4   4  16      266.67      264.97     13.30 o 
   5   4  16      225.26      203.54     11.93 o 
   6   4  16       17.11       16.89      6.94 o 
   7   4  16       83.44      107.93      9.99 o 
   8   4  16      386.63      405.08     17.89 o 
   9   4  16       15.95       12.76      7.65 o 
  10   4  16      213.07      222.90     14.34 o 
   1   5  16       74.39       89.44     10.33 o 
   2   5  16       10.16        4.22      6.86 o 
   3   5  16       31.64       51.40      8.73 o 
   4   5  16       31.60       36.56      8.37 o 
   5   5  16       84.38      113.70     12.28 o 
   6   5  16       43.85       51.71      9.85 o 
   2   0  17     1541.49     1470.97     36.32 o 
   4   0  17      607.77      605.09     18.16 o 
   6   0  17     1166.91     1211.92     32.53 o 
   8   0  17      532.57      532.71     18.78 o 
  10   0  17      101.30      100.20      8.75 o 
  12   0  17      107.87      101.26     10.10 o 
  14   0  17      139.74      126.71     12.03 o 
   0   1  17     3109.71     3165.63     68.08 o 
   1   1  17       91.10       82.29      3.00 o 
   2   1  17       97.08      126.43     14.66 o 
   3   1  17      342.98      310.23      7.96 o 
   4   1  17      353.86      391.08     13.65 o 
   5   1  17      185.29      173.32      6.20 o 
   6   1  17      215.97      193.61      6.82 o 
   7   1  17       13.94        6.74      3.04 o 
   8   1  17      275.97      267.86      8.89 o 
   9   1  17      384.50      409.72     11.65 o 
  10   1  17      419.59      423.25     12.20 o 
  11   1  17      119.07      124.44      7.22 o 
  12   1  17      290.52      297.04     10.94 o 
  13   1  17      193.82      189.37     14.80 o 
  14   1  17      232.21      255.51     11.15 o 
   1   2  17      322.61      318.12     12.51 o 
   2   2  17      251.43      245.91      6.99 o 
   3   2  17      137.07      130.58      5.12 o 
   4   2  17      360.80      351.17      9.10 o 
   5   2  17       64.53       57.97      4.29 o 
   6   2  17      817.22      805.22     24.20 o 
   7   2  17      262.93      261.40     10.92 o 
   8   2  17      224.79      221.37      8.07 o 
   9   2  17      299.35      312.42     10.25 o 
  10   2  17       55.01       63.29      6.30 o 
  11   2  17      132.59      140.29      7.78 o 
  12   2  17       79.34       88.29      7.33 o 
  13   2  17       47.29       43.88     12.29 o 
   2   3  17      484.92      470.48     17.18 o 
   3   3  17      172.15      172.83      9.74 o 
   4   3  17      513.44      513.18     18.88 o 
   5   3  17      657.35      670.86     22.17 o 
   6   3  17      270.87      265.80     13.17 o 
   7   3  17      104.04       91.72      8.60 o 
   8   3  17      105.80      106.27      9.29 o 
   9   3  17       33.77       27.67      5.02 o 
  10   3  17       34.01       30.84      5.49 o 
  11   3  17        6.42        8.34      5.43 o 
  12   3  17       53.54       58.37     16.60 o 
   1   4  17      611.37      591.44     21.38 o 
   2   4  17      304.43      290.46     13.98 o 
   3   4  17      165.99      143.54     10.37 o 
   4   4  17      147.61      147.98     10.51 o 
   5   4  17        0.91        7.46      6.11 o 
   6   4  17       72.11       94.09     10.41 o 
   7   4  17       28.73       23.29      7.46 o 
   8   4  17      129.57      133.77     11.14 o 
   9   4  17      197.19      221.97     13.67 o 
  10   4  17        9.46       20.59      8.16 o 
   1   5  17       50.14       73.94     10.08 o 
   2   5  17       57.38       75.83     10.16 o 
   3   5  17       11.31        7.73      6.88 o 
   4   5  17       20.54       30.83      8.31 o 
   5   5  17       28.36       30.89      8.79 o 
   6   5  17       54.52       80.24     11.03 o 
   4   0  18      374.73      363.66     12.86 o 
   6   0  18      916.89      935.67     26.66 o 
   8   0  18      471.30      487.81     17.99 o 
  10   0  18      175.56      177.88     10.62 o 
  12   0  18      376.73      402.34     18.49 o 
  14   0  18      303.64      356.70     18.59 o 
   1   1  18       37.20       29.76      3.15 o 
   2   1  18      389.62      405.53      7.26 o 
   3   1  18      127.57      133.21      5.13 o 
   4   1  18      153.51      172.21      8.91 o 
   5   1  18       81.42       86.20      4.58 o 
   6   1  18      633.89      630.97     14.31 o 
   7   1  18      105.59       94.98      5.25 o 
   8   1  18      114.17      114.14      5.89 o 
   9   1  18       20.60       14.33      8.43 o 
  10   1  18      143.79      140.31      7.03 o 
  11   1  18      152.72      149.98      7.82 o 
  12   1  18      145.51      141.00      7.81 o 
  13   1  18      134.94      138.78      8.39 o 
  14   1  18       45.53       49.37      7.45 o 
   1   2  18      376.09      402.44     14.81 o 
   2   2  18       40.05       56.70      5.63 o 
   3   2  18      199.12      193.15      6.40 o 
   4   2  18      248.65      236.88      7.27 o 
   5   2  18      361.06      346.03      9.28 o 
   6   2  18      122.61      120.75      8.39 o 
   7   2  18      235.51      229.09      8.20 o 
   8   2  18      178.54      171.69      7.23 o 
   9   2  18        8.79        8.39      3.98 o 
  10   2  18      341.05      350.26     11.34 o 
  11   2  18        8.42        5.80      4.57 o 
  12   2  18       29.37       31.47      5.97 o 
  13   2  18        0.01        2.42      5.34 o 
   1   3  18       50.59       48.86      6.69 o 
   2   3  18        2.43       -2.80      3.97 o 
   3   3  18      780.76      760.09     23.97 o 
   4   3  18       63.74       68.56      7.46 o 
   5   3  18      209.40      218.39     11.84 o 
   6   3  18      140.22      132.03      9.41 o 
   7   3  18      284.47      246.02     12.90 o 
   8   3  18       36.06       31.23      7.31 o 
   9   3  18       39.08       47.91      8.39 o 
  10   3  18       26.23       17.83      5.23 o 
  11   3  18      145.34      131.80      8.29 o 
  12   3  18       21.94       20.49     12.16 o 
   1   4  18        6.49       -0.87      5.40 o 
   2   4  18      164.98      177.11     11.45 o 
   3   4  18      123.46      120.58      9.74 o 
   4   4  18       39.42       46.02      8.10 o 
   5   4  18       76.85       75.54      7.92 o 
   6   4  18       11.59       16.02      7.02 o 
   7   4  18      239.48      235.76     13.90 o 
   8   4  18      117.37      126.25     11.03 o 
   9   4  18       69.46       96.77     11.61 o 
   1   5  18       22.77       27.42      7.83 o 
   2   5  18      140.91      135.00     11.09 o 
   3   5  18       27.71       20.92      7.56 o 
   4   5  18       83.58      101.38     11.84 o 
   5   5  18      119.72      133.79     11.55 o 
   2   0  19     1206.89     1153.06     29.75 o 
   4   0  19       87.56       89.00      6.48 o 
   6   0  19      163.58      140.36      8.54 o 
   8   0  19      636.93      617.95     20.78 o 
  10   0  19      222.87      218.89     12.15 o 
  12   0  19      828.23      841.20     29.00 o 
  14   0  19       37.31       38.39      9.85 o 
   0   1  19     1372.32     1338.20     23.75 o 
   1   1  19      879.92      846.61     12.90 o 
   2   1  19      780.37      745.24     11.66 o 
   3   1  19        6.49        7.07      2.50 o 
   4   1  19      922.20      861.73     24.66 o 
   5   1  19       91.08       77.82      5.61 o 
   6   1  19      437.86      426.93     11.10 o 
   7   1  19      354.88      328.68     12.03 o 
   8   1  19      330.37      308.85      9.81 o 
   9   1  19      370.07      373.44     11.30 o 
  10   1  19       18.31       19.00      6.95 o 
  11   1  19       13.37       18.23      4.89 o 
  12   1  19       10.36       10.28      5.29 o 
  13   1  19       14.20       13.78      7.20 o 
   1   2  19       13.06       24.52      5.32 o 
   2   2  19     1682.66     1694.18     43.13 o 
   3   2  19      712.84      702.30     14.49 o 
   4   2  19      210.72      216.76     13.12 o 
   5   2  19      207.07      192.28      6.94 o 
   6   2  19      481.51      470.68     11.98 o 
   7   2  19        3.57        0.93      3.54 o 
   8   2  19       66.65       70.44      6.72 o 
   9   2  19       15.14       11.08      6.75 o 
  10   2  19      194.67      188.46      8.50 o 
  11   2  19      168.46      165.91      8.50 o 
  12   2  19       30.18       30.51      6.18 o 
  13   2  19       28.56       33.31     15.83 o 
   1   3  19      136.51      126.21      9.22 o 
   2   3  19       54.57       45.83      6.86 o 
   3   3  19      451.76      406.64     16.37 o 
   4   3  19      480.35      452.60     17.70 o 
   5   3  19      334.18      328.63     14.48 o 
   6   3  19      216.00      222.49     12.44 o 
   7   3  19      146.82      142.79     10.47 o 
   8   3  19       62.10       72.53      9.37 o 
   9   3  19      119.41      117.90     10.14 o 
  10   3  19       47.19       72.57     10.08 o 
  11   3  19      130.31      147.06      8.79 o 
   1   4  19      221.80      228.95     13.13 o 
   2   4  19       30.75       22.04      6.79 o 
   3   4  19        6.10        9.22      6.21 o 
   4   4  19      122.43      108.95      9.76 o 
   5   4  19        7.02       16.89      7.02 o 
   6   4  19       81.81       91.91     10.37 o 
   7   4  19      106.82      116.22     10.76 o 
   8   4  19       76.46       99.68     11.32 o 
   9   4  19       39.40       51.07      9.74 o 
   1   5  19      140.38      140.23     11.39 o 
   2   5  19       55.30       57.74      9.66 o 
   3   5  19       14.61       13.65      7.77 o 
   4   5  19       60.87       82.60     10.93 o 
   5   5  19       11.68       14.65      8.81 o 
   2   0  20      985.32      942.61     25.28 o 
   4   0  20      827.66      701.09     20.96 o 
   6   0  20       52.59       62.58      6.65 o 
   8   0  20      148.52      134.40      9.54 o 
  10   0  20       52.76       53.95      8.12 o 
  12   0  20      123.30      121.12     10.84 o 
   1   1  20      115.60      137.99     11.40 o 
   2   1  20      636.56      619.92     10.12 o 
   3   1  20       37.34       25.34      4.52 o 
   4   1  20       63.50       51.63      5.61 o 
   5   1  20      153.65      153.59      6.18 o 
   6   1  20      413.49      411.89     13.51 o 
   7   1  20      244.54      227.36      8.08 o 
   8   1  20       12.48        6.71      3.78 o 
   9   1  20       20.69       13.06      4.84 o 
  10   1  20      124.67      120.21      6.92 o 
  11   1  20       54.99       42.06      8.85 o 
  12   1  20       60.87       68.56      7.54 o 
  13   1  20       23.53       33.46      5.96 o 
   1   2  20      550.21      574.46     19.28 o 
   3   2  20      311.67      310.08     12.86 o 
   4   2  20       32.82       29.57     10.00 o 
   5   2  20      103.69      104.08      7.60 o 
   6   2  20       54.13       40.65     10.40 o 
   7   2  20       48.96       46.79      5.02 o 
   8   2  20      206.64      194.65      8.08 o 
   9   2  20      109.00      104.39      6.49 o 
  10   2  20       62.76       48.85      6.13 o 
  11   2  20       68.48       75.42      7.29 o 
  12   2  20       21.25       19.88      6.07 o 
   1   3  20       52.07       44.31      7.46 o 
   2   3  20       90.03      105.71      8.79 o 
   3   3  20       40.01       42.42      6.90 o 
   4   3  20      226.86      242.72     12.86 o 
   5   3  20      529.25      509.56     19.38 o 
   6   3  20      187.53      183.24     11.53 o 
   7   3  20      175.74      186.40     11.84 o 
   8   3  20      159.12      166.37     11.66 o 
   9   3  20      187.56      183.64     12.38 o 
  10   3  20        9.57        3.49      7.60 o 
  11   3  20       28.39       34.49      8.41 o 
   1   4  20      205.18      189.12     12.34 o 
   2   4  20      170.35      170.42     11.74 o 
   3   4  20      267.26      282.44     14.36 o 
   4   4  20       35.18       34.32      8.14 o 
   5   4  20      112.59      116.16     10.24 o 
   6   4  20        9.76       11.51      7.00 o 
   7   4  20       26.61       30.29      8.58 o 
   8   4  20       12.78       19.55      7.77 o 
   9   4  20       27.34       34.84      8.89 o 
   1   5  20      154.92      156.00     12.22 o 
   2   5  20       21.13       20.67      8.50 o 
   3   5  20       81.90       99.74     11.68 o 
   4   5  20       63.17       70.80     10.84 o 
   4   0  21        7.05        5.67      3.99 o 
   6   0  21      987.80      954.10     27.51 o 
   8   0  21      248.60      243.68     12.44 o 
  10   0  21      294.63      302.14     14.90 o 
  12   0  21      380.18      422.20     19.34 o 
   0   1  21     1665.72     1685.34     28.99 o 
   1   1  21      303.06      316.91      6.58 o 
   2   1  21      120.65      127.90     10.21 o 
   3   1  21      107.04      108.14      5.06 o 
   4   1  21      170.00      150.35      9.02 o 
   5   1  21       39.65       35.96      4.15 o 
   6   1  21      101.98       98.35      5.53 o 
   7   1  21        3.85        3.34      3.32 o 
   8   1  21      232.98      231.68      8.62 o 
   9   1  21      111.59      103.96      6.28 o 
  10   1  21       93.24       85.10      6.41 o 
  11   1  21       87.05       80.30      6.65 o 
  12   1  21      141.04      148.78      8.51 o 
  13   1  21       11.82        1.57      5.68 o 
   1   2  21       29.32       31.20      5.42 o 
   2   2  21      386.69      377.91     15.10 o 
   3   2  21      459.06      474.76     17.22 o 
   4   2  21      647.72      634.17     21.11 o 
   5   2  21      513.33      515.64     16.22 o 
   6   2  21       54.88       44.00      7.51 o 
   7   2  21      105.62      101.16      8.33 o 
   8   2  21        8.45        9.11      4.13 o 
   9   2  21       39.19       30.58      5.14 o 
  10   2  21       74.74       78.60      6.71 o 
  11   2  21      100.74       91.51      6.94 o 
  12   2  21        2.92       -4.80      6.39 o 
   1   3  21      187.35      193.57     11.22 o 
   2   3  21      179.71      162.57     10.70 o 
   3   3  21       25.71       24.22      6.34 o 
   4   3  21     1057.51     1068.57     32.18 o 
   5   3  21      585.34      578.23     21.29 o 
   6   3  21       10.80       16.04      6.61 o 
   7   3  21        2.25        2.51      6.27 o 
   8   3  21      129.30      135.42     11.01 o 
   9   3  21       82.86       81.50     10.33 o 
  10   3  21        3.05       -5.94      7.17 o 
  11   3  21        5.70        3.72      8.19 o 
   1   4  21      215.06      222.92     13.34 o 
   2   4  21      493.48      499.36     20.44 o 
   3   4  21      207.28      207.59     12.34 o 
   4   4  21       28.55       28.11      7.94 o 
   5   4  21       16.12       25.93      7.69 o 
   6   4  21        5.66        7.94      7.52 o 
   7   4  21      110.86      114.18     12.47 o 
   8   4  21       77.68       98.66     11.66 o 
   0   5  21       71.82       90.85     11.72 o 
   1   5  21      139.49      139.80     12.20 o 
   2   5  21       65.80       82.13     11.59 o 
   3   5  21       24.75       29.96      8.93 o 
   2   0  22       71.04       81.21      6.27 o 
   4   0  22      324.15      313.92     12.78 o 
   6   0  22      106.56      106.18      8.19 o 
   8   0  22      133.50      171.42     10.62 o 
  10   0  22        9.35       10.70      6.46 o 
  12   0  22       70.63       81.90     11.01 o 
   1   1  22       16.57       25.77      9.38 o 
   2   1  22      136.41      131.73      8.13 o 
   3   1  22       62.32       65.20     10.36 o 
   4   1  22       39.60       36.86      5.88 o 
   5   1  22       74.23       63.70      4.64 o 
   6   1  22      155.81      141.83      6.48 o 
   7   1  22       34.82       29.83      4.20 o 
   8   1  22      140.53      121.31      7.40 o 
   9   1  22      115.35       99.74      6.32 o 
  10   1  22      112.73      118.11      7.15 o 
  11   1  22        1.83        1.49      4.85 o 
  12   1  22       10.92        5.53      5.21 o 
  13   1  22       30.13       21.44      7.23 o 
   1   2  22       21.03       18.68      4.90 o 
   2   2  22      432.77      432.61     16.37 o 
   3   2  22     1575.98     1548.90     41.47 o 
   4   2  22      861.03      859.42     26.38 o 
   5   2  22       33.00       39.97      6.90 o 
   6   2  22      161.52      153.06     11.24 o 
   7   2  22      115.36       89.54      8.06 o 
   8   2  22        8.64        0.04      3.95 o 
   9   2  22        4.24        2.64      5.66 o 
  10   2  22        7.55       10.08      5.02 o 
  11   2  22       17.02       18.52      5.56 o 
  12   2  22        4.16        8.50      5.98 o 
   1   3  22      395.26      368.08     16.10 o 
   2   3  22      104.67      101.38      8.83 o 
   3   3  22      387.32      358.98     15.81 o 
   4   3  22       30.01       32.41      7.08 o 
   5   3  22       39.10       28.59      7.48 o 
   6   3  22       43.12       39.81      8.14 o 
   7   3  22       43.17       52.73      8.19 o 
   8   3  22       25.64       11.63      6.77 o 
   9   3  22       63.35       83.35     10.68 o 
  10   3  22       22.77       19.16      8.27 o 
   1   4  22       45.05       59.09      8.48 o 
   2   4  22       63.81       71.99     10.14 o 
   3   4  22      204.30      204.00     13.07 o 
   4   4  22       69.54       71.84     10.10 o 
   5   4  22       47.85       46.97      8.62 o 
   6   4  22      100.99      106.74     11.01 o 
   7   4  22       24.32       33.80      8.56 o 
   8   4  22       35.63       55.18      9.83 o 
   1   5  22      124.59      132.90     12.28 o 
   2   0  23     2048.34     1962.33     33.55 o 
   4   0  23      155.65      151.58      8.87 o 
   6   0  23      356.82      321.75     13.55 o 
   8   0  23     1130.06     1009.05     30.27 o 
  10   0  23       70.88       80.78      9.58 o 
  12   0  23      105.85      103.84     10.76 o 
   0   1  23     2396.22     2360.92     38.80 o 
   1   1  23      441.92      407.00     10.01 o 
   2   1  23     1466.45     1441.70     36.17 o 
   3   1  23     1405.45     1368.05     31.70 o 
   4   1  23      161.93      147.61      9.31 o 
   5   1  23       40.86       30.83      4.01 o 
   6   1  23      135.92      116.71      6.17 o 
   7   1  23       23.15       17.46      4.09 o 
   8   1  23      378.85      366.03     11.33 o 
   9   1  23       65.13       65.99      6.44 o 
  10   1  23      100.33      114.21      7.19 o 
  11   1  23       11.54        3.94      4.90 o 
  12   1  23       41.22       39.02      6.55 o 
   1   2  23      237.61      232.25     11.72 o 
   2   2  23      636.91      648.32     21.90 o 
   3   2  23      595.58      620.34     20.90 o 
   4   2  23      214.51      199.22     11.01 o 
   5   2  23      289.43      255.08     12.92 o 
   6   2  23      238.21      221.51     12.40 o 
   7   2  23       69.23       65.69      8.64 o 
   8   2  23      122.65      102.78      6.48 o 
   9   2  23       32.27       26.05      7.93 o 
  10   2  23      234.93      252.67     12.79 o 
  11   2  23       49.57       32.90      6.57 o 
   1   3  23       66.14       61.56      8.52 o 
   2   3  23       85.76       71.16      8.77 o 
   3   3  23      108.85       95.26      8.46 o 
   4   3  23      143.82      151.77     10.74 o 
   5   3  23       71.50       74.38      9.56 o 
   6   3  23       11.64        7.89      6.25 o 
   7   3  23      232.51      241.83     14.04 o 
   8   3  23       88.21      106.25     11.78 o 
   9   3  23       39.64       41.32      9.06 o 
  10   3  23        8.56       10.28      7.94 o 
   1   4  23       65.12       87.98     10.72 o 
   2   4  23        1.86       -5.34      6.69 o 
   3   4  23        4.27       -4.03      6.81 o 
   4   4  23      114.48      122.97     11.09 o 
   5   4  23       96.48      110.17     10.20 o 
   6   4  23       91.37       98.00     10.84 o 
   7   4  23       45.09       57.07     10.53 o 
   2   0  24      513.17      502.37     48.24 o 
   4   0  24      143.35      129.97      8.50 o 
   6   0  24      248.23      194.19     10.82 o 
   8   0  24      492.07      469.78     18.28 o 
  10   0  24      124.64      117.51     10.47 o 
  12   0  24      341.34      421.25     19.97 o 
   1   1  24     1318.57     1352.32     20.23 o 
   2   1  24      679.12      724.79     23.07 o 
   3   1  24      449.75      461.14     23.83 o 
   4   1  24      130.04      113.45     16.70 o 
   5   1  24      119.45      102.37      5.81 o 
   6   1  24      161.64      150.20      7.78 o 
   7   1  24       25.11       12.00      5.45 o 
   8   1  24        6.96        2.48      3.86 o 
   9   1  24       50.35       42.71      5.81 o 
  10   1  24       97.65      107.20      8.26 o 
  11   1  24       37.27       45.82      6.65 o 
  12   1  24      145.40      173.01      9.37 o 
   0   2  24      379.13      362.41     15.42 o 
   1   2  24       43.09       53.89      7.25 o 
   2   2  24      332.82      345.98     14.71 o 
   3   2  24      388.97      413.70     16.31 o 
   4   2  24      301.67      285.79     13.77 o 
   5   2  24       42.50       51.36      7.71 o 
   6   2  24      218.08      198.01     11.90 o 
   7   2  24       35.32       30.37      7.27 o 
   8   2  24        3.55        2.59      4.43 o 
   9   2  24       30.31       22.57      5.29 o 
  10   2  24        7.15        2.49      5.00 o 
  11   2  24      172.61      198.12      9.98 o 
   1   3  24       39.99       48.26      8.21 o 
   2   3  24       27.26       33.32      7.65 o 
   3   3  24      107.14       99.51      9.12 o 
   4   3  24       52.61       53.91      8.68 o 
   5   3  24       61.67       69.45      9.47 o 
   6   3  24       49.96       60.04      9.29 o 
   7   3  24       74.79       92.85     10.76 o 
   8   3  24        6.75        4.78      7.17 o 
   9   3  24        6.13       13.69      8.02 o 
   0   4  24        4.39        5.57      7.31 o 
   1   4  24        9.21        7.96      6.48 o 
   2   4  24       19.27       14.13      6.96 o 
   3   4  24       34.63       36.38      8.75 o 
   4   4  24       76.56       77.80     10.62 o 
   5   4  24      128.53      123.66     11.45 o 
   6   4  24       80.64      116.05     12.61 o 
   2   0  25      906.21      908.88     36.66 o 
   4   0  25       19.10       16.33      5.17 o 
   6   0  25     1339.60     1192.58     34.47 o 
   8   0  25      134.71      159.37     10.89 o 
  10   0  25       43.53       50.48      8.56 o 
  12   0  25      181.91      205.18     14.23 o 
   0   1  25     3694.21     3662.21     83.75 o 
   1   1  25       65.18       68.16      7.58 o 
   2   1  25      298.43      281.64     13.61 o 
   3   1  25      132.00      143.43     13.87 o 
   4   1  25      122.89      109.68      9.22 o 
   5   1  25       76.22       71.19      5.12 o 
   6   1  25       48.42       31.06      4.86 o 
   7   1  25       57.68       52.29      5.61 o 
   8   1  25      167.48      163.36      7.84 o 
   9   1  25       50.04       50.57      6.09 o 
  10   1  25       61.03       57.53      6.73 o 
  11   1  25       11.87        3.00      5.34 o 
   1   2  25       89.38       87.51      7.79 o 
   2   2  25      110.25      122.70      8.83 o 
   3   2  25      113.46      122.93      8.93 o 
   4   2  25      181.13      174.12     10.66 o 
   5   2  25      272.32      243.47     13.19 o 
   6   2  25      270.44      269.33     13.84 o 
   7   2  25      145.20      131.78      9.81 o 
   8   2  25        2.54        1.64      6.13 o 
   9   2  25       32.44       28.00      5.92 o 
  10   2  25        1.06        0.77      5.30 o 
  11   2  25       32.68       45.53     12.53 o 
   0   3  25      213.40      236.09     13.71 o 
   1   3  25      198.16      204.06     12.44 o 
   2   3  25       59.91       57.49      8.35 o 
   3   3  25      103.72       98.43      9.47 o 
   4   3  25       67.74       73.32      9.37 o 
   5   3  25      213.51      202.83     12.80 o 
   6   3  25       20.14       22.96      7.60 o 
   7   3  25        7.63       -0.71      6.69 o 
   8   3  25       56.51       58.61     10.14 o 
   9   3  25       10.91       11.93      8.02 o 
   1   4  25       84.24       87.69     11.41 o 
   2   4  25       89.02       93.93     11.86 o 
   3   4  25       89.85      101.38     10.60 o 
   4   4  25       59.50       71.97     10.55 o 
   5   4  25       58.01       85.80     11.74 o 
   6   4  25       38.30       43.59     10.39 o 
   2   0  26     4485.46     4530.52     71.89 o 
   4   0  26       45.65       44.29      7.08 o 
   6   0  26      103.83      121.93      9.08 o 
   8   0  26      144.45      139.38      9.99 o 
  10   0  26       22.63       26.16      7.94 o 
   1   1  26      292.64      296.10     11.45 o 
   2   1  26      474.99      488.02     17.33 o 
   3   1  26      321.42      320.77      9.57 o 
   4   1  26      180.09      172.86      7.17 o 
   5   1  26      327.85      283.21     13.48 o 
   6   1  26      562.00      517.39     19.92 o 
   7   1  26       76.17       66.73      7.25 o 
   8   1  26      229.98      208.16      8.86 o 
   9   1  26        7.03        3.81      4.60 o 
  10   1  26       50.04       82.11     10.14 o 
  11   1  26       83.54      100.42     16.07 o 
   0   2  26      413.61      404.44     16.75 o 
   1   2  26      357.57      330.04     15.25 o 
   2   2  26       63.45       57.15      8.08 o 
   3   2  26      144.33      156.79      9.91 o 
   4   2  26       17.09       18.18      6.69 o 
   5   2  26       81.38       88.36      8.33 o 
   6   2  26       54.94       53.73      8.16 o 
   7   2  26       77.73       94.80     10.62 o 
   8   2  26      168.20      161.26     11.86 o 
   9   2  26       44.08       52.65      9.47 o 
  10   2  26       46.28       68.89     10.03 o 
   1   3  26       96.78      110.11     10.10 o 
   2   3  26       62.42       84.70     10.20 o 
   3   3  26      111.62      121.95      9.97 o 
   4   3  26       22.46       27.24      7.71 o 
   5   3  26       58.08       73.13     10.08 o 
   6   3  26       31.14       25.57      8.37 o 
   7   3  26       29.63       36.17      8.06 o 
   8   3  26       11.60       17.45      8.16 o 
   0   4  26        5.36       -2.47      6.86 o 
   1   4  26       77.81       77.29     11.32 o 
   2   4  26       39.05       52.50     10.20 o 
   3   4  26       25.83       35.69      8.87 o 
   4   4  26       47.40       61.29      9.76 o 
   5   4  26        4.12        5.44      7.94 o 
   2   0  27      906.90     1104.23     43.88 o 
   4   0  27       29.17       16.18      5.57 o 
   6   0  27      374.95      357.17     15.50 o 
   8   0  27      173.29      167.60     11.57 o 
  10   0  27      240.40      240.35     14.50 o 
   0   1  27      290.80      277.33     12.86 o 
   1   1  27      344.95      351.83     10.35 o 
   2   1  27      404.16      414.66     16.02 o 
   3   1  27      631.90      668.81     22.02 o 
   4   1  27      883.48      868.97     18.68 o 
   5   1  27       51.98       39.68      7.31 o 
   6   1  27      174.84      170.61      7.54 o 
   7   1  27       97.27      102.63      6.68 o 
   8   1  27      113.63       93.12      6.88 o 
   9   1  27       43.44       38.15      5.94 o 
  10   1  27       12.91       10.59      5.09 o 
  11   1  27       29.13       28.30      6.77 o 
   1   2  27      139.50      141.45      7.15 o 
   2   2  27      290.96      282.26     13.92 o 
   3   2  27       63.25       59.61      8.54 o 
   4   2  27        3.66        1.75      5.82 o 
   5   2  27       64.43       63.55      8.98 o 
   6   2  27        9.37        6.52      5.75 o 
   7   2  27       31.75       27.94      7.60 o 
   8   2  27        1.80        5.28      6.69 o 
   9   2  27       48.37       71.84     10.28 o 
  10   2  27       28.94       29.92      8.46 o 
   0   3  27       31.33       25.06      7.02 o 
   1   3  27       31.21       34.78      8.37 o 
   2   3  27        4.15        9.60      7.31 o 
   3   3  27       32.24       33.84      7.77 o 
   4   3  27      110.78      104.90     10.33 o 
   5   3  27       12.89       24.56      8.39 o 
   6   3  27        4.15       -1.56      6.94 o 
   7   3  27       12.99       13.86      6.98 o 
   8   3  27        8.92       15.29      8.46 o 
   1   4  27       31.78       36.28      6.93 o 
   2   4  27        9.51        6.71      7.98 o 
   3   4  27        4.56       -4.74      7.75 o 
   4   4  27        0.20        3.91      8.50 o 
   0   0  28     1698.83      826.49     24.16 o 
   2   0  28      193.18      260.67     46.85 o 
   4   0  28       81.00       55.49      7.52 o 
   6   0  28       41.17       27.47      6.69 o 
   8   0  28      115.40      103.42      9.87 o 
  10   0  28      169.84      154.65     12.69 o 
   1   1  28       61.13       76.16      5.65 o 
   2   1  28       74.16       93.20     13.34 o 
   3   1  28      432.92      439.30     17.22 o 
   4   1  28      274.31      283.73     13.65 o 
   5   1  28      196.74      182.37     11.57 o 
   6   1  28      237.09      228.16      8.93 o 
   7   1  28       52.53       47.29      5.90 o 
   8   1  28       54.44       45.47      6.49 o 
   9   1  28        1.64        2.21      5.08 o 
  10   1  28       33.37       34.23      6.23 o 
   0   2  28      380.18      393.99     17.41 o 
   1   2  28       71.76       73.80      6.71 o 
   2   2  28      135.96      146.82     10.60 o 
   3   2  28      363.84      336.92     16.12 o 
   4   2  28      330.66      329.73     15.87 o 
   5   2  28       59.81       52.60      8.85 o 
   6   2  28        0.70        3.80      6.07 o 
   7   2  28        3.66        7.15      6.42 o 
   8   2  28      143.48      151.04     12.03 o 
   9   2  28       20.49       10.41      7.23 o 
   1   3  28       66.46       69.88      7.18 o 
   2   3  28      183.15      213.26     13.63 o 
   3   3  28       62.13       69.49     10.18 o 
   4   3  28        4.26        4.99      7.17 o 
   5   3  28       94.27      106.97     12.15 o 
   6   3  28       15.12       24.27      7.92 o 
   7   3  28       12.72        8.70      7.98 o 
   0   4  28       81.44       96.32     12.09 o 
   1   4  28        9.49       12.88      6.40 o 
   2   4  28       24.41       25.84      8.93 o 
   2   0  29     1354.77     1360.42     36.73 o 
   4   0  29       27.17       18.74      6.25 o 
   6   0  29      177.99      184.40     11.43 o 
   8   0  29      113.36       95.21      9.79 o 
  10   0  29       20.60       11.49      8.00 o 
   0   1  29      499.74      485.98     18.14 o 
   1   1  29       30.33       19.12      4.84 o 
   2   1  29      164.02      164.46      7.74 o 
   3   1  29      236.18      261.29     13.09 o 
   4   1  29      105.98      107.93      9.33 o 
   5   1  29      145.18      120.91      9.89 o 
   6   1  29        6.70        2.68      6.49 o 
   7   1  29       72.60       76.00      8.29 o 
   8   1  29       81.86       81.78      6.96 o 
   9   1  29       36.82       27.79      6.04 o 
  10   1  29       52.77       53.07      7.04 o 
   1   2  29      250.82      257.41      9.96 o 
   2   2  29       27.57       29.42      7.48 o 
   3   2  29      155.75      145.05     11.03 o 
   4   2  29       89.33       90.35      8.87 o 
   5   2  29      134.83      138.78     10.87 o 
   6   2  29      291.25      271.22     15.08 o 
   7   2  29        6.00        2.26      6.42 o 
   8   2  29       39.79       34.76      8.98 o 
   0   3  29      227.84      230.86     14.92 o 
   1   3  29      312.15      360.76     12.83 o 
   2   3  29       92.67      102.51      9.95 o 
   3   3  29      181.88      188.35     13.36 o 
   4   3  29       20.35       16.66      8.04 o 
   5   3  29       90.69      104.58     12.17 o 
   6   3  29       41.34       25.64      9.18 o 
   0   0  30      111.82      101.68      8.56 o 
   2   0  30       74.48      147.65      9.60 o 
   4   0  30      175.44      172.48     10.64 o 
   6   0  30      103.60       96.69      9.25 o 
   8   0  30      320.89      359.15     17.31 o 
   1   1  30       12.80        9.51      4.32 o 
   2   1  30      596.30      622.15     15.39 o 
   3   1  30      105.37      109.37      6.89 o 
   4   1  30       44.06       40.20      7.48 o 
   5   1  30       23.31       14.73      6.44 o 
   6   1  30       39.23       27.15      7.62 o 
   7   1  30       11.44       12.09      5.11 o 
   8   1  30      121.92      115.46      7.94 o 
   9   1  30        1.07        0.43      5.37 o 
   0   2  30      109.41      111.92     10.30 o 
   1   2  30       27.78       27.55      5.23 o 
   2   2  30       64.07       58.87      6.52 o 
   3   2  30       77.96       76.87      8.60 o 
   4   2  30      415.16      397.50     17.89 o 
   5   2  30      254.96      243.49     14.36 o 
   6   2  30      172.94      177.44     12.69 o 
   7   2  30      236.07      237.61     14.29 o 
   8   2  30       18.14       26.03      8.39 o 
   1   3  30      105.64      108.19      7.98 o 
   2   3  30       26.66       34.47      9.20 o 
   3   3  30       30.02       34.24      9.16 o 
   4   3  30       10.46        8.02      7.96 o 
   5   3  30       10.35       32.99      9.20 o 
   2   0  31      164.94      174.16     10.70 o 
   4   0  31       87.70       84.51      8.43 o 
   6   0  31      105.04      105.54      9.68 o 
   8   0  31       41.11       30.75      8.29 o 
   0   1  31      160.47      159.66     11.26 o 
   1   1  31       50.16       44.44      5.54 o 
   2   1  31       27.19       54.58     20.84 o 
   3   1  31       91.87      106.84      7.23 o 
   4   1  31      255.43      250.26     13.86 o 
   5   1  31       33.71       22.08      7.44 o 
   6   1  31       28.09       26.78      7.11 o 
   7   1  31       51.42       28.21      8.10 o 
   8   1  31       60.39       80.01      7.86 o 
   1   2  31       43.60       37.86      5.95 o 
   2   2  31       52.63       56.64      6.96 o 
   3   2  31       10.42       15.87      7.52 o 
   4   2  31       96.85      103.96      9.68 o 
   5   2  31       48.62       43.36      9.06 o 
   6   2  31       45.09       53.52      9.20 o 
   7   2  31        9.54       18.95      8.31 o 
   0   3  31       50.22       76.66     11.47 o 
   1   3  31      130.24      148.30      8.98 o 
   2   3  31       69.07       86.88     12.30 o 
   3   3  31        6.05        3.61      8.06 o 
   4   3  31        5.10       11.86      8.62 o 
   2   0  32       15.87       16.95      6.92 o 
   4   0  32       15.69       16.04      6.44 o 
   6   0  32      167.59      168.07     11.72 o 
   8   0  32      119.91      124.96     11.36 o 
   1   1  32      186.03      205.61     10.42 o 
   2   1  32       64.16       69.55      9.37 o 
   3   1  32       27.47       21.28      5.26 o 
   4   1  32      337.47      363.20     17.02 o 
   5   1  32      163.55      165.77     11.70 o 
   6   1  32       56.40       45.17      8.81 o 
   7   1  32       35.35       32.39      8.41 o 
   8   1  32       26.02       28.17      8.87 o 
   0   2  32      348.46      393.93     18.18 o 
   1   2  32       29.71       23.85      5.75 o 
   2   2  32        1.65        4.48      5.45 o 
   3   2  32       13.21        5.11      7.56 o 
   4   2  32      153.59      155.90     11.76 o 
   5   2  32      142.38      150.37     12.22 o 
   6   2  32       80.48       91.41     11.84 o 
   1   3  32       61.92       77.82     12.44 o 
   2   3  32       33.60       26.55      7.20 o 
   3   3  32       20.60        9.85      9.18 o 
   4   0  33       18.24       14.00      7.31 o 
   6   0  33      109.02       97.77     10.64 o 
   0   1  33      132.51      147.78     11.84 o 
   1   1  33       13.35       20.47      5.29 o 
   2   1  33       92.10       84.05     18.19 o 
   3   1  33       39.13       37.00      6.00 o 
   4   1  33      138.03      166.99     11.93 o 
   5   1  33       58.82       65.61      9.58 o 
   6   1  33        0.90        0.75      7.08 o 
   7   1  33        9.76       10.74      7.85 o 
   1   2  33        2.23        5.21      5.43 o 
   2   2  33       49.32       55.43      7.16 o 
   3   2  33        0.84       -5.39      5.39 o 
   4   2  33       92.10      100.82     10.93 o 
   5   2  33      244.17      268.05     15.79 o 
   4   0  34       51.57       42.42      9.00 o 
   6   0  34       17.05        9.25      7.46 o 
   1   1  34        7.27        5.12      5.15 o 
   2   1  34       37.04       51.30     12.07 o 
   3   1  34       30.66       22.13      7.87 o 
   4   1  34        6.13       14.46      7.65 o 
   5   1  34        5.61       11.55      7.96 o 
   6   1  34      104.48      100.33     10.72 o 
   0   2  34      140.39      154.53     12.59 o 
   1   2  34       68.21       64.39      7.75 o 
   2   2  34       13.95       12.29      5.81 o 
   3   2  34       63.28       64.62      7.93 o 
   4   2  34       10.68       20.55      9.12 o 
   0   1  35       47.80       46.20      9.76 o 
   1   1  35       31.97       29.37      6.03 o 
   2   1  35       24.44       19.16      8.46 o 
   3   1  35       25.30       23.08      8.29 o 
   4   1  35        0.83        7.13      7.62 o 
   5   1  35       60.08       75.64     10.89 o 
   1   2  35      256.91      283.27     11.87 o 
   2   2  35       57.96       77.17      8.66 o 
   1   1  36       56.20       58.21     10.76 o 
   2   1  36      237.29      268.71     15.64 o 
   3   1  36       33.92       20.30      8.98 o 
                                                 
